# Supplementary material for: Oxygen limitation modulates pH regulation of catabolism and hydrogenases, multidrug transporters, and envelope composition in Escherichia coli K-12
Source: BMC Microbiol. 2006 Oct 6;6:89. doi: 10.1186/1471-2180-6-89 (PMC1626474; doi:10.1186/1471-2180-6-89)
Supplement: Additional File 1 — Supplementary Table 1. Expression indices and expression ratios for pH-dependent genes. [file 1471-2180-6-89-S1.xls]

## Sheet: Genes
Supplementary Table 1. Expression Indices and Expression Ratios for pH-dependent Genes (Hayes et al, 2006)				Expression Indices (log2)			Acid/Base Expression Ratios (log2) (Bold values, p<0.001)			Phenotype Classes based on published references (cited below, column K-S)
Gene name	ORF		Function	mean	mean	mean	log2 pH 5.7/ pH 7.0	log2 pH 7.0/ pH 8.5	log2 pH5.7/ pH 8.5	Aerobic1	Ribosomal / RNA Polymerase2	OMP and Periplasmic2			Oxidative Stress5,6			Universal
				log2	log2	log2				Acid/Base								Stress
		Probe Set		pH 5.7	pH 7.0	pH 8.5						Anaerobic	Aerobic	Acetate3,4	PQ	Sal	H2O2	Proteins7
aaeR	b3243	yhcS_b3243_at	Transcriptional regulator for aaeXAB operon	7.71973	7.67948	7.50621	0.04	0.17	0.21
accA	b0185	accA_b0185_at	acetylCoA carboxylase	9.73522	9.91812	10.0634	-0.18	-0.15	-0.33
accB	b3255	accB_b3255_at	acetyl-CoA carboxylase	11.4958	11.7116	12.7922	-0.22	-1.08	-1.3
accC	b3256	accC_b3256_at	acetyl CoA carboxylase	9.22978	9.44439	10.6358	-0.21	-1.19	-1.41
accD	b2316	accD_b2316_at	acetylCoA carboxylase	10.9484	11.2821	11.3365	-0.33	-0.05	-0.39
aceA	b4015	aceA_b4015_at	isocitrate lyase	9.68545	9.9935	11.8315	-0.31	-1.84	-2.15					+
aceB	b4014	aceB_b4014_at	malate synthase A	11.4115	11.0367	12.4003	0.37	-1.36	-0.99					+		+
aceE	b0114	aceE_b0114_at	pyruvate dehydrogenase	10.5709	10.1591	11.6403	0.41	-1.48	-1.07	+
aceF	b0115	aceF_b0115_at	pyruvate dehydrogenase	10.2909	10.2307	11.1084	0.06	-0.88	-0.82	+
aceK	b4016	aceK_b4016_at	isocitrate dehydrogenase kinase/phosphatase	8.12257	8.40003	8.80284	-0.28	-0.4	-0.68	+				+
acfD	b2974	b2974_at	Large putative lipoprotein	8.26959	9.46618	8.92748	-1.2	0.54	-0.66	-
ackA	b2296	ackA_b2296_at	acetate kinase	13.0375	12.4605	12.7207	0.58	-0.26	0.32
acnA	b1276	acnA_b1276_at	aconitate hydrase 1	9.62169	9.10696	9.5611	0.51	-0.45	0.06	+						+
acpS	b2563	acpS_b2563_at	CoA:apo- pantetheinephosphotransferase	10.2219	9.99365	9.76885	0.23	0.22	0.45
acpT	b3475	yhhU_b3475_at	CoA-phosphopantetheinyltransferase; multicopy suppressor of acpS1,	9.42668	9.2131	9.12179	0.21	0.09	0.3
acrA	b0463	acrA_b0463_at	acridine efflux pump	10.8346	11.177	11.5238	-0.34	-0.35	-0.69						+
acrB	b0462	acrB_b0462_at	acridine efflux pump	10.394	10.5493	10.8173	-0.16	-0.27	-0.42
acrR	b0464	acrR_b0464_at	acrAB operon repressor	6.45615	7.38802	7.67737	-0.93	-0.29	-1.22	-
add	b1623	add_b1623_at	adenosine deaminase	9.8392	10.2105	10.41	-0.37	-0.2	-0.57	+
ade	b3665	yicP_b3665_at	Cryptic adenine deaminase; activated by hns mutation or IS elements; adenine aminohydrolase	8.40897	8.76686	8.47816	-0.36	0.29	-0.07
adhC	b0356	adhC_b0356_at	Alcohol dehydrogenase	11.4219	12.2675	11.4122	-0.85	0.86	0.01
adiA	b4117	adiA_b4117_at	biodegradative arginine decarboxylase	10.4039	6.73471	6.72928	3.67		3.67
adiC	b4115	yjdE_b4115_at	Arginine:agmatine antiporter, arginine-dependent acid resistance	11.4625	7.3637	6.94134	4.1	0.42	4.52
adiY	b4116	adiY_b4116_at	putative ARAC-type regulatory protein	10.9063	8.53333	7.84612	2.37	0.69	3.06
agp	b1002	agp_b1002_at	periplasmic glucose-1-phosphatase	10.6964	9.74937	9.4187	0.95	0.33	1.28			+
aidB	b4187	aidB_b4187_at	putative acyl coenzyme A dehydrogenase	12.9419	8.38068	9.93044	4.56	-1.55	3.01
alkB	b2212	alkB_b2212_at	DNA repair system specific for alkylated DNA	7.48462	7.06717	6.97499	0.42	0.09	0.51
alx	b3088	ygjT_b3088_at	Membrane protein, highly induced by alkali; putative metal transport; homolog terC (tellurium resistance)	8.05474	8.00675	8.57667	0.05	-0.57	-0.52	-					-
ampC	b4150	ampC_b4150_at	beta-lactamase/D-ala carboxypeptidase; penicillin resistance	7.88753	8.12516	8.01235	-0.24	0.11	-0.12
amyA	b1927	amyA_b1927_at	cytoplasmic alpha-amylase	11.0856	9.94061	10.4357	1.15	-0.5	0.65
ansA	b1767	ansA_b1767_at	cytoplasmic L-asparaginase I	9.15937	9.71149	9.85191	-0.55	-0.14	-0.69
ansB	b2957	ansB_b2957_at	periplasmic L-asparaginase II	12.5306	12.6535	10.9762	-0.12	1.68	1.55			+
apaG	b0050	apaG_b0050_at		10.857	10.0912	10.6668	0.77	-0.58	0.19	+
aphA	b4055	aphA_b4055_at	diadenosine tetraphosphatase	9.91707	10.8261	9.76686	-0.91	1.06	0.15			-
appA	b0980	appA_b0980_at	phosphoanhydride phosphorylase; pH 2.5 acid phosphatase; periplasmic	11.0675	8.82972	8.74483	2.24	0.08	2.32			+
appB	b0979	appB_b0979_at	cytochrome oxidase bd-II, subunit II	12.6513	10.2088	9.90479	2.44	0.3	2.75
appC	b0978	appC_b0978_at	probable third cytochrome oxidase, subunit I	13.2078	10.7663	10.3258	2.44	0.44	2.88
appY	b0564	appY_b0564_at	regulatory protein affecting appA and other genes	10.1972	9.57099	7.87098	0.63	1.7	2.33
araA	b0062	araA_b0062_at	L-arabinose isomerase	10.0615	8.62095	8.3443	1.44	0.28	1.72
araC	b0064	araC_b0064_at	transcriptional regulator for ara operon	8.29508	8.79279	8.77873	-0.5	0.01	-0.48					+
araF	b1901	araF_b1901_at	L-arabinose-binding periplasmic protein	7.51096	7.79961	7.75154	-0.29	0.05	-0.24			-
araH_2	b1898	araH_1_b1899_at	high-affinity L-arabinose transport system; membrane protein, fragment 2	8.92807	10.3359	10.0111	-1.41	0.32	-1.08
argB	b3959	argB_b3959_at	acetylglutamate kinase	9.80155	9.64548	10.1257	0.16	-0.48	-0.32
argC	b3958	argC_b3958_at	N-acetyl-gamma-glutamylphosphate reductase	7.97499	8.2384	8.52121	-0.26	-0.28	-0.55
argI	b4254	argI_b4254_at	ornithine carbamoyltransferase 1	9.69418	10.2	9.59339	-0.51	0.61	0.1
argO	b2923	yggA_b2923_at	Putative amino acid (lysine) exporter	8.93929	10.4127	8.32957	-1.47	2.08	0.61	+
argQ	b2691	argQ_b2691_s_at	Arginine tRNA2 tandem quadruple genes	11.2927	12.3114	10.8438	-1.02	1.47	0.45
argS	b1876	argS_b1876_at	arginine tRNA synthetase	8.52042	9.15684	9.09592	-0.64	0.06	-0.58	+
argV	b2694	argV_b2694_s_at	Arginine tRNA2; tandem quadruplicate genes	10.8722	11.9535	10.4315	-1.08	1.52	0.44
argZ	b2692	argZ_b2692_s_at	Arginine tRNA2; tandem quadruplicate genes	10.8839	11.8083	10.5703	-0.92	1.24	0.31
arnT	b2257	b2257_at	4-amino-4-deoxy-L-arabinose transferase (lipid A modification)	7.85798	7.23266	7.41701	0.63	-0.18	0.44
aroD	b1693	aroD_b1693_at	3-dehydroquinate dehydratase	8.16993	7.96636	8.41743	0.2	-0.45	-0.25
aroF	b2601	aroF_b2601_at	3-deoxy-D-arabinoheptulosonate-7-phosphate synthase	8.74584	9.08799	8.94837	-0.34	0.14	-0.2
arsB	b3502	arsB_b3502_at	arsenical pump membrane protein	8.96751	9.11686	9.45389	-0.15	-0.34	-0.49
artI	b0863	artI_b0863_at	arginine 3rd transport system periplasmic binding protein	11.529	10.8943	11.5705	0.63	-0.68	-0.04	-		+	-		+
artJ	b0860	artJ_b0860_at	arginine 3rd transport system periplasmic binding protein	8.06824	8.2384	8.64386	-0.17	-0.41	-0.58			-
artM	b0861	artM_b0861_at	arginine 3rd transport system permease protein	9.42396	9.4363	9.80961	-0.01	-0.37	-0.39	-		-	-
artP	b0864	artP_b0864_at	ATP-binding component of 3rd arginine transport system	11.7373	11.433	12.0123	0.3	-0.58	-0.27			-			+	+
artQ	b0862	artQ_b0862_at	arginine 3rd transport system permease protein	10.1704	9.83321	10.3746	0.34	-0.54	-0.2			-
asnA	b3744	asnA_b3744_at	asparagine synthetase A	8.82845	9.04002	9.20701	-0.21	-0.17	-0.38	-
asnC	b3743	asnC_b3743_at	regulator for asnA, asnC and gidA	8.08108	7.49346	7.49905	0.59	-0.01	0.58
asnT	b1977	asnT_b1977_s_at	Asparagine tRNA	10.1668	11.2104	10.0059	-1.04	1.2	0.16
asnU	b1986	asnU_b1986_s_at	Asparagine tRNA	10.6748	11.5245	10.6581	-0.85	0.87	0.02
asnV	b1989	asnV_b1989_s_at	Asparagine tRNA	10.7651	11.5846	10.6034	-0.82	0.98	0.16
asnW	b1984	asnW_b1984_s_at	Asparagine tRNA	10.355	11.3509	10.1927	-1	1.16	0.16
aspA	b4139	aspA_b4139_at	aspartate ammonia-lyase (aspartase)	13.1236	12.4161	12.0829	0.71	0.33	1.04	-				+	-
aspC	b0928	aspC_b0928_at	aspartate aminotransferase	10.8347	10.2238	10.6226	0.61	-0.4	0.21	+
asr	b1597	asr_b1597_at	acid shock protein	10.506	9.32935	9.51076	1.18	-0.18	1			+
atpA	b3734	atpA_b3734_at	membrane-bound ATP synthase, F1 sector, alpha-subunit	11.9493	12.1611	12.6091	-0.21	-0.45	-0.66	-						-
atpC	b3731	atpC_b3731_at	membrane-bound ATP synthase, F1 sector, epsilon-subunit	10.1114	10.5107	10.7688	-0.4	-0.26	-0.66	-						-
atpD	b3732	atpD_b3732_at	membrane-bound ATP synthase, F1 sector, beta-subunit	10.3185	10.669	11.031	-0.35	-0.36	-0.71	-
atpF	b3736	atpF_b3736_at	membrane-bound ATP synthase, F0 sector, subunit b	12.9933	13.0429	13.5039	-0.05	-0.46	-0.51	-						-
atpG	b3733	atpG_b3733_at	membrane-bound ATP synthase, F1 sector, gamma-subunit	12.0781	12.4035	12.7387	-0.33	-0.34	-0.66	-		-	-
atpH	b3735	atpH_b3735_at	membrane-bound ATP synthase, F1 sector, delta-subunit	12.9294	13.0896	13.5105	-0.16	-0.42	-0.58	-						-
atpI	b3739	atpI_b3739_at	membrane-bound ATP synthase subunit, F1-F0-type proton-ATPase	11.1139	11.4389	11.6426	-0.32	-0.2	-0.53	-						-
azoR	b1412	acpD_b1412_at	NADH-azoreductase, FMN-dependent	8.57856	8.02459	8.18339	0.55	-0.16	0.4	+
b0373		b0373_s_at	putative transposase-related protein	9.78692	9.35579	9.39124	0.43	-0.04	0.4
b0725	b0725	b0725_at		8.66995	9.05311	9.83115	-0.38	-0.78	-1.16	+
b1052		b1052_at		7.59246	6.42122	5.94251	1.17	0.48	1.65
b1172	b1172	b1172_at		10.0697	10.594	12.1364	-0.52	-1.54	-2.07	-
b2974		b2974_at		7.98868	10.2637	9.24055	-2.28	1.02	-1.25
b3000		b3000_at		8.12412	7.12825	8.12153	1	-0.99
b3837	b3837	b3837_at		9.5265	10.2138	10.118	-0.69	0.1	-0.59	-
b3913	b3913	b3913_at		7.90147	8.82687	11.9675	-0.93	-3.14	-4.07	-
b4250		b4250_at		7.3156	7.82209	7.20261	-0.51	0.62	0.11
basR	b4113	basR_b4113_at	transcriptional regulatory protein, member of 2-component regulatory system,	8.98271	8.3474	8.59805	0.64	-0.25	0.38
bcsC	b3530	yhjL_b3530_at	Oxidase involved in cellulose synthesis	9.92065	8.94163	9.25077	0.98	-0.31	0.67			+
bdm	b1481	b1481_at	biofilm-dependent modulation protein	7.0607	6.22304	9.20359	0.84	-2.98	-2.14
betI	b0313	betI_b0313_at	probably transcriptional repressor of bet genes	9.15228	9.20897	9.47168	-0.06	-0.26	-0.32					+
bfr	b3336	bfr_b3336_at	bacterioferrin, an iron storage homoprotein	11.8239	9.86527	11.4232	1.96	-1.56	0.4
bioB	b0775	bioB_b0775_at	biotin synthesis	8.44294	8.3996	8.71802	0.04	-0.32	-0.28	-
bioD	b0778	bioD_b0778_at	dethiobiotin synthetase	7.11998	7.36632	7.51728	-0.25	-0.15	-0.4
blc	b4149	blc_b4149_at	outer membrane lipoprotein (lipocalin)	8.97355	7.633	8.49945	1.34	-0.87	0.47			+
borD	b0557	ybcU_b0557_at	Homolog of bacteriophage lambda bor lipoprotein gene in DLP12 prophage	6.46271	9.17168	9.40621	-2.71	-0.23	-2.94	-
btuE	b1710	btuE_b1710_at	vitamin B12 transport	10.4354	10.1206	10.7317	0.31	-0.61	-0.3			-
btuR	b1270	btuR_b1270_at	cob(I)alamin adenolsyltransferase	8.97814	9.17418	9.2211	-0.2	-0.05	-0.24
cadA	b4131	cadA_b4131_at	lysine decarboxylase 1	10.8323	10.0583	7.77545	0.77	2.28	3.06	+					+
cadB	b4132	cadB_b4132_at	transport of lysine/cadaverine	10.4166	10.363	7.34074	0.05	3.02	3.08
cadC	b4133	cadC_b4133_at	transcriptional activator of cad operon	8.02569	8.15127	7.61545	-0.13	0.54	0.41						+
caiF	b0034	caiF_b0034_at	transcriptional regulator of cai operon	11.3522	10.4604	10.4823	0.89	-0.02	0.87
carA	b0032	carA_b0032_at	carbamoyl phosphate synthetase, glutamine amidotransferase small subunit	8.24698	8.67207	8.41151	-0.43	0.26	-0.16	-					-
cbpA	b1000	cbpA_b1000_at	curved DNA-binding protein, co-chaperone of DnaK (Hsp40 family)	13.5769	10.3832	11.3519	3.19	-0.97	2.23
cbpM	b0999	yccD_b0999_at	Function unknown	12.1101	8.66035	9.56148	3.45	-0.9	2.55
cdd	b2143	cdd_b2143_at	cytidine/deoxycytidine deaminase	12.3205	11.7802	11.4296	0.54	0.35	0.89	+
cdh	b3918	b1007_at	CDP-diacylglycerol phosphotidylhydrolase	8.12205	8.55113	8.38154	-0.43	0.17	-0.26	-
cfa	b1661	cfa_b1661_at	cyclopropane fatty acyl phospholipid synthase	12.5576	9.72503	10.292	2.83	-0.57	2.27	+				+		+		+
chaA	b1216	chaA_b1216_at	sodium-calcium/proton antiporter	8.53216	8.76918	9.62845	-0.24	-0.86	-1.1
chaB	b1217	chaB_b1217_at	cation transport regulator	9.85097	9.04985	9.39874	0.8	-0.35	0.45
chaC	b1218	chaC_b1218_at	cation transport regulator	9.41701	8.8157	9.1955	0.6	-0.38	0.22
chbA	b1736	celC_b1736_at	PEP-dependent phosphotransferase enzyme III for cellobiose, arbutin, and salicin	7.36282	8.02348	7.35226	-0.66	0.67	0.01
chbC	b1737	celB_b1737_at	PEP-dependent phosphotransferase enzyme II for cellobiose, arbutin, and salicin	7.61765	8.13494	7.84987	-0.52	0.29	-0.23
chbR	b1735	celD_b1735_at	negative transcriptional regulator of cel operon	8.34651	8.48663	8.17443	-0.14	0.31	0.17
chpR	b2783	chpR_b2783_at	suppressor of inhibitory function of ChpA, PemI-like, autoregulated	10.7336	10.6636	10.3772	0.07	0.29	0.36
chpS	b4224	chpS_b4224_at	suppressor of inhibitory function of ChpB, PemI-like, autoregulated	8.96665	8.79734	8.49825	0.17	0.3	0.47
citC	b0618	citC_b0618_at	citrate lyase synthetase (citrate (pro-3S)-lyase ligase	10.3842	8.73843	8.43962	1.65	0.3	1.94
citD	b0617	citD_b0617_at	citrate lyase acyl carrier protein (gamma chain)	10.7027	8.05094	7.21723	2.65	0.83	3.49
citE	b0616	citE_b0616_at	citrate lyase beta chain (acyl lyase subunit)	10.6308	7.93605	7.02791	2.69	0.91	3.6
citF	b0615	citF_b0615_at	citrate lyase alpha chain	9.94866	8.90448	8.71596	1.04	0.19	1.23
citX	b0614	ybdU_b0614_at	Putative cit operon gene of unknown function	8.91259	7.81121	7.68018	1.1	0.13	1.23
clpB	b2592	clpB_b2592_at	heat shock protein	11.3693	9.80929	10.5883	1.56	-0.78	0.78	+								+
cmk	b0910	cmk_b0910_at	cytidine monophosphate (CMP) kinase	9.45121	10.6947	10.7784	-1.24	-0.08	-1.33
coaA	b3974	coaA_b3974_at	pantothenate kinase	7.96924	8.65893	8.50541	-0.69	0.15	-0.54
copA	b0484	copA	Copper-, silver-translocating P-type ATPase, efflux pump involved in copper resistance; copper- and silver-inducible; regulated by copper-responsive CueR activator	9.27845	8.4149	8.9747	0.86	-0.56	0.3
corA	b3816	corA_b3816_at	Mg2+ transport, system I	9.12102	9.01737	9.50819	0.1	-0.49	-0.39
cpxA	b3911	cpxA_b3911_at	probable sensor protein (histidine protein kinase), acting on arcA	9.58271	9.4822	9.93384	0.1	-0.45	-0.35	-		-	-
cpxP	b3914	b3914_at	CpxAR-regulated periplasmic protein involved in feedback inhibition of Cpx signal transduction;suppresses toxic envelope protein effects	7.32012	8.35138	11.6406	-1.03	-3.29	-4.32	-		-	-
cpxR	b3912	cpxR_b3912_at	transcriptional regulator in 2-component system	10.2942	9.94193	10.634	0.35	-0.69	-0.34	-		-	-
crcB	b0624	crcB_b0624_at	Crc interacts with Csp affecting chromosome condensation	7.81698	7.39403	7.37069	0.42	0.02	0.45
creB	b4398	creB_b4398_at	catabolic regulation response regulator	8.57554	8.81442	8.6532	-0.24	0.16	-0.08
crp	b3357	crp_b3357_at	cyclic AMP receptor protein	12.053	11.681	11.7211	0.37	-0.04	0.33
csgD	b1040	csgD_b1040_at	putative 2-component transcriptional regulator for 2nd curli operon	4.90689	5.40939	5.72247	-0.5	-0.32	-0.82
cueR	b0487	ybbI_b0487_at	Activator of copper-responsive regulon genes cueO and copA; MerR homolog	10.4523	9.14364	9.54323	1.31	-0.4	0.91
cusC	b0572	ylcB_b0572_at	Silver and copper efflux, outer membrane component	7.98242	7.53916	7.34961	0.44	0.19	0.63			+
cutA	b4137	cutA_b4137_at	divalent cation tolerance protein; cytochrome c biogenesis	9.83652	10.1115	10.1333	-0.27	-0.02	-0.3
cutA3	b4135	cutA3_b4137_at	putative bacterial regulatory protein	10.7937	10.0836	10.4528	0.71	-0.37	0.34
cvpA	b2313	cvpA_b2313_at	membrane protein required for colicin V production	9.32305	9.76105	9.76122	-0.44		-0.44	-
cyaA	b3806	cyaA_b3806_at	adenylate cyclase	8.53138	7.8505	7.78333	0.68	0.07	0.75	+						+
cybB	b1418	cybB_b1418_at	cytochrome b561	9.4446	10.2015	10.7886	-0.76	-0.59	-1.34
cydB	b0734	cydB_b0734_at	cytochrome d terminal oxidase polypeptide subunit II	11.8805	12.0527	11.362	-0.17	0.69	0.52	-
cyoA	b0432	cyoA_b0432_at	Cytochrome o oxidase subunit II	8.72178	8.8458	9.54323	-0.12	-0.7	-0.82	+
cyoD	b0429	cyoD_b0429_at	cytochrome o ubiquinol oxidase subunit IV	7.29462	7.82909	8.5932	-0.53	-0.76	-1.3	+					+
cysI	b2763	cysI_b2763_at	sulfite reductase, alpha subunit	9.06958	8.98242	9.3147	0.09	-0.33	-0.24
cysK	b2414	cysK_b2414_at	cysteine synthase A, O-acetylserine sulfhydrolase A	9.97456	9.72775	11.2003	0.25	-1.47	-1.23					-	+	+	+	-
cysS	b0526	cysS_b0526_at	cysteine tRNA synthetase	8.69558	9.15431	8.95652	-0.46	0.2	-0.26
cysT	b1910	cysT_b1910_at	Cysteine tRNA	9.58496	10.0653	9.10486	-0.48	0.96	0.48
cysZ	b2413	cysZ_b2413_at	required for sulfate transport	9.37569	8.81538	8.51175	0.56	0.3	0.86	+								+
cytR	b3934	cytR_b3934_at	regulator for deo operon, udp, cdd, tsx, nupC, and nupG	8.67596	8.79669	8.3996	-0.12	0.4	0.28
dacA	b0632	dacA_b0632_at	D-alanyl-D-alanine carboxypeptidase, fraction A; penicillin-binding protein 5	8.91648	9.49885	9.56891	-0.58	-0.07	-0.65
dacC	b0839	dacC_b0839_at	D-alanyl-D-alanine carboxypeptidase; penicillin-binding protein 6	10.2889	9.42101	10.5836	0.87	-1.16	-0.29
dacD	b2010	dacD_b2010_at	penicillin binding protein 6b	9.19032	10.4135	10.0861	-1.22	0.33	-0.9
dadA	b1189	dadA_b1189_at	D-amino acid dehydrogenase subunit	9.73251	8.94574	9.67948	0.79	-0.73	0.05	+
dapB	b0031	dapB_b0031_at	dihydrodipicolinate reductase	10.254	9.21965	9.27496	1.03	-0.06	0.98
dapF	b3809	dapF_b3809_at	diaminopimelate epimerase	10.9484	10.7693	10.9769	0.18	-0.21	-0.03
dctA	b3528	dctA_b3528_at	uptake of C4-dicarboxylic acids	8.01011	9.3837	10.422	-1.37	-1.04	-2.41					+
dctR	b3507	yhiF_b3507_at	Probable repressor of dctA dicarboxylate transporter gene	9.71631	7.11998	8.1236	2.6	-1	1.59
dcuA	b4138	dcuA_b4138_at	anaerobic dicarboxylate transport				-0.56	0.85	0.28
dcuB	b4123	dcuB_b4123_at	anaerobic C4-dicarboxylate transport protein (Dcu family)	12.3931	12.7663	11.4002	-0.37	1.37	0.99
dcuC	b0621	dcuC_b0621_at	dicarboxylate transport protein (DcuC family)	9.98982	10.4393	8.94749	-0.45	1.49	1.04
dcuS	b4125	yjdH_b4125_at	C4-dicarboxylate regulation of anaerobic fumurate respiratory system; two-component system sensory histidine kinase	9.05474	9.48261	9.03507	-0.85	0.57	-0.28	-
dcuR	b4028	yjdG_b4124_at	C4-dicarboxylate regulation of anaerobic fumurate respiratory system; two-component system response regulator	8.36457	9.21578	8.6489	-0.43	0.45	0.02
ddlA	b0381	ddlA_b0381_at	D-alanine-D-alanine ligase A	8.57024	8.91767	8.54381	-0.35	0.37	0.03
deaD	b3162	deaD_b3162_at	inducible ATP-independent RNA helicase	9.60696	10.0589	9.82416	-0.45	0.23	-0.22	-
dedA	b2317	dedA_b2317_at		9.55363	9.8505	10.5877	-0.3	-0.74	-1.03
degP	b0161	htrA_b0161_at	periplasmic serine protease Do; heat shock protein HtrA				-0.05	-0.79	-0.84			-						-
degQ	b3234	degQ_b3234_at	serine endoprotease	9.17767	8.87958	9.385	0.3	-0.51	-0.21	+		-
deoA	b4382	deoA_b4382_at	thymidine phosphorylase	12.8188	12.5775	12.1462	0.24	0.43	0.67	+						+
deoB	b4383	deoB_b4383_at	phosphopentomutase	12.6631	12.1569	11.9968	0.51	0.16	0.67	+					+	+
deoC	b4381	deoC_b4381_at	2-deoxyribose-5-phosphate aldolase	12.6941	12.6537	11.5604	0.04	1.09	1.13	+
deoD	b4384	deoD_b4384_at	purine-nucleoside phosphorylase	12.9228	12.5452	12.1695	0.38	0.38	0.75
dfp	b3639	dfp_b3639_at	flavoprotein affecting synthesis of DNA and pantothenate metabolism	10.0724	10.6168	10.5266	-0.54	0.09	-0.45
dgsA	b1594	mlc_b1594_at	putative NAGC-like transcriptional regulator	9.57137	9.26021	9.08481	0.31	0.18	0.49
dgt	b0160	b1625_at	deoxyguanosine triphosphate triphosphohydrolase	8.32193	8.69453	8.79377	-0.37	-0.1	-0.47	+
dhaK	b1200	b1200_at	dihydroxyacetone kinase, N-terminal domain	9.73234	9.78365	9.23984	-0.05	0.54	0.49	+						+
dhaL	b1099	b1199_at	dihydroxyacetone kinase, C-terminal domain	10.4026	10.3444	9.93929	0.06	0.41	0.46	+
dhaM	b1198	ycgC_b1198_at	Multidomain dihydroxyacetone-specific PTS protein	8.82972	8.77643	8.12928	0.05	0.65	0.7							+
dhaR	b1201	b1201_at	probable transcription activator for the dha operon; Sigma54-dependent activator	7.59171	7.88142	7.84235	-0.29	0.04	-0.25
diaA	b3149	yraO_b3149_at	putative phosphoheptose isomerase	10.3269	10.4554	10.6314	-0.13	-0.18	-0.3
dicB	b1575	dicB_b1575_at	inhibition of cell division	6.23649	6.05094	5.40599	0.19	0.65	0.83						-
dinF	b4044	dinF_b4044_at	DNA-damage-inducible protein F	9.53974	9.14109	9.17991	0.4	-0.04	0.36
dipZ	b4136	dsbD_b4136_at	thiol:disulfide interchange protein; copper tolerance	8.60807	8.96232	8.9747	-0.35	-0.01	-0.37
dkgA	b3012	yqhE_b3012_at	2,5-diketo-D-gluconate reductase A; 2-methylacetoacetate reductase, NADPH-dependent; beta-keto ester reductase	11.2289	10.4401	10.3308	0.79	0.11	0.9	+
dld	b2133	dld_b2133_at	D-lactate dehydrogenase, FAD protein, NADH independent	9.15254	8.75856	9.43254	0.39	-0.67	-0.28	-
dnaA	b3702	dnaA_b3702_at	DNA biosynthesis; initiation of chromosome replication; can be transcription regulator	10.7958	10.9426	10.9657	-0.15	-0.02	-0.17
dnaB	b4052	dnaB_b4052_at	replicative DNA helicase; chromosome replication; chain elongation	9.91334	10.5811	10.1824	-0.67	0.4	-0.27
dnaG	b3066	dnaG_b3066_at	DNA biosynthesis; DNA primase	10.1657	10.2643	10.4199	-0.1	-0.16	-0.25	+
dnaJ	b0015	dnaJ_b0015_at	chaperone with DnaK; heat shock protein	10.3213	9.98171	11.0135	0.34	-1.03	-0.69	+								-
dnaK	b0014	dnaK_b0014_at	chaperone Hsp70 in DNA biosynthesis/cell division	12.1025	11.2931	12.5891	0.81	-1.3	-0.49	-						+		-
dnaX	b0470	dnaX_b0470_at	DNA polymerase III, tau and gamma subunits; DNA elongation factor III	9.37808	9.99407	10.145	-0.62	-0.15	-0.77
dpiA	b0620	citB_b0620_at	response regulator in two-component regulatory system with DpiB, regulation of citrate fermentation and of plasmid inheritance	8.93782	8.45943	7.97842	0.48	0.48	0.96
dppA	b3544	dppA_b3544_at	dipeptide transport protein	10.6586	10.4566	11.5973	0.2	-1.14	-0.94			-
dppB	b3543	dppB_b3543_at	dipeptide transport protein 1 (ABC superfamily, membrane)	8.33092	8.32733	8.66569		-0.34	-0.33
dppF	b3540	dppF_b3540_at	putative ATP-binding component of dipeptide transport system	9.21917	8.59544	8.88631	0.62	-0.29	0.33	+
dps	b0812	dps_b0812_at	global regulator, starvation conditions	14.1375	11.6675	12.6161	2.47	-0.95	1.52	-				+	+	+	+	+
dsbA	b3860	dsbA_b3860_at	protein disulfide isomerase I, essential for cytochrome c synthesis and formate-dependent reduction	10.3791	10.5664	11.2892	-0.19	-0.72	-0.91			-	-
dsbG	b0604	dsbG_b0604_at	disulfide isomerase, thiol-disulphide oxidase, periplasmic	9.61213	9.15861	9.51885	0.45	-0.36	0.09
dtd	b3887	yihZ_b3887_at	D-tyrosine tRNA deacylase; also removes other, e.g. D-Trp and D-Asp, toxic D-amino acids from tRNA; dimer	10.7611	10.3357	10.6503	0.43	-0.31	0.11
dusB	b3260	yhdG_b3260_at	tRNA-dihydrouridine synthase B	11.3042	10.6465	11.0704	-0.72	-0.9	-1.62
dut	b3640	dut_b3640_at	deoxyuridinetriphosphatase	8.62059	9.63245	9.49745	-1.01	0.13	-0.88
eamA	b1533	ydeD_b1533_at	Efflux pump for cysteine and O-acetyl-L-serine	8.65964	8.91528	9.09513	-0.26	-0.18	-0.44
ecfD	b2595	b2595_at	Putative lipoprotein	10.7984	10.7597	11.1346	0.04	-0.37	-0.34
ecfI	b3688		putative lipoprotein	11.2864	10.0221	10.1461	1.26	-0.12	1.14
eda	b1850	b1731_at	2-keto-3-deoxygluconate 6-phosphate aldolase and 2-keto-4-hydroxyglutarate aldolase	11.377	10.9337	10.8568	0.44	0.08	0.52	+
edd	b1851	edd_b1851_at	6-phosphogluconate dehydratase	11.3606	11.0627	10.6797	0.3	0.38	0.68
efp	b4147	efp_b4147_at	elongation factor P (EF-P)	10.2937	11.0011	10.4969	-0.71	0.5	-0.2
elaA	b2267	elaA_b2267_at		9.85969	9.44357	9.49745	0.42	-0.05	0.36
elaB	b2266	elaB_b2266_at		12.6378	10.7237	11.6822	1.91	-0.96	0.96
elbB	b3209	yhbL_b3209_at	Involved in isoprenoid biosynthesis	10.002	10.1808	9.58026	-0.18	0.6	0.42	+
emrA	b2685	emrA_b2685_at	multidrug resistance secretion protein	7.76354	8.40727	7.87529	-0.64	0.53	-0.11			-	+
endA	b2945	endA_b2945_at	DNA-specific endonuclease I	7.1467	7.8157	7.37851	-0.67	0.44	-0.23
eptA	b4114	yjdB_b4114_at	Lipid A phosphoethanolamine transferase, associated with polymyxin resistance	7.99266	7.08428	7.74416	0.91	-0.66	0.25
era	b2566	era_b2566_at	GTP-binding protein	9.11504	9.53508	9.439	-0.42	0.1	-0.32
erfK	b1990	erfK_b1990_at		9.43442	7.74618	8.40216	1.69	-0.66	1.03
eutC	b2440	eutC_b2440_at	ethanolamine ammonia-lyase, light chain	8.22641	8.57781	8.64061	-0.35	-0.06	-0.41
eutD	b2458	eutI_b2458_at	ethanolamine utilization; homolog of Salmonella acetyl/butyryl P transferase	10.0069	9.77231	9.99152	0.23	-0.22	0.02
eutE	b2455	eutE_b2455_at	ethanolamine utilization; similar to acetaldehyde dehydrogenase	8.48341	8.72554	8.79863	-0.24	-0.07	-0.32
eutG	b2453	eutG_b2453_at	ethanolamine utilization , similar to iron-containing alcohol dehydrogenase	9.05257	8.47897	8.67948	0.57	-0.2	0.37
eutL	b2439	b2439_at		8.15178	8.71939	8.38154	-0.57	0.34	-0.23
eutM	b2457	cchA_b2457_at	detox protein	9.32215	9.48119	9.6453	-0.16	-0.16	-0.32
eutQ	b2460	b2460_at		9.33874	9.57061	9.74382	-0.23	-0.17	-0.41
eutT	b2459	b2459_at		8.26256	8.4582	8.81154	-0.2	-0.35	-0.55
exoX	b1844	b1844_at	DNA exonuclease X, degrades ss and ds DNA with 3'-5' polarity	9.07922	9.19377	9.45492	-0.11	-0.26	-0.38
exuR	b3094	exuR_b3094_at	negative regulator of exu regulon, exuT, uxaAC, and uxuB	10.1508	9.97513	9.70183	0.18	0.27	0.45
fabA	b0954	fabA_b0954_at	beta-hydroxydecanoyl thioester dehydrase (trans-2-decenoyl-ACP isomerase)	9.73606	10.5705	10.2751	-0.83	0.3	-0.54
fabB	b2323	fabB_b2323_at	3-oxoacyl-[acyl-carrier-protein] synthase I	11.3497	11.7757	11.8646	-0.43	-0.09	-0.51						-
fabD	b1092	fabD_b1092_at	malonyl-CoA-[acyl-carrier-protein] transacylase	11.655	12.0657	12.388	-0.41	-0.32	-0.73
fabG	fb1093	fabG_b1093_at	3-oxoacyl-[acyl-carrier-protein] reductase	12.5751	12.7204	13.1629	-0.15	-0.44	-0.59
fabH	b1091	fabH_b1091_at	3-oxoacyl-[acyl-carrier-protein] synthase III; acetylCoA ACP transacylase	10.9812	11.4863	11.7168	-0.51	-0.23	-0.74
fabZ	b0180	fabZ_b0180_at	(3R)-hydroxymyristol acyl carrier protein dehydratase	12.2132	12.6924	12.3404	-0.48	0.35	-0.13
fadE	b0221	yafH_b0221_at	Medium-long-chain fatty acyl-CoA dehydrogenase; fadR regulon; starvation inducible	9.3906	10.3183	9.67596	-0.93	0.64	-0.29	-
fadL	b2344	fadL_b2344_at	long-chain fatty acid transport protein (outer membrane flp protein)	7.11478	7.79831	8.06824	-0.68	-0.27	-0.95			-	-
fbaA	b2925	fba_b2925_at	Fructose-bisphosphate aldolase, class II; binds Zn(II); homdomeric	12.6988	11.9166	12.3576	0.78	-0.44	0.34
fbaB	b2097	b2097_at	fructose-bisphosphate aldolase class I	12.9579	10.3387	12.2351	2.62	-1.9	0.72					+
fbp	b4232	fbp_b4232_at	fructose-1,6-bisphosphatase	9.97814	9.50482	9.66959	0.47	-0.16	0.31
fdhE	b3891	fdhE_b3891_at	affects formate dehydrogenase-N	9.06151	9.7342	9.7413	-0.67	-0.01	-0.68
fdhF	b4079	fdhF_b4079_at	selenopolypeptide subunit of formate dehydrogenase H	10.5421	9.52023	9.51846	1.02		1.02
fdnH	b1475	fdnH_b1475_at	formate dehydrogenase-N, nitrate-inducible, iron-sulfur beta subunit	8.66035	10.1206	9.31583	-1.46	0.8	-0.66
fdnI	b1476	fdnI_b1476_at	formate dehydrogenase-N, cytochrome B556(Fdn) gamma subunit, nitrate-inducible	9.11738	10.668	9.73843	-1.55	0.93	-0.62	+
fdoG	b3894	fdoG_b3894_at	formate dehydrogenase-O, major subunit	9.36172	11.0144	11.4038	-1.65	-0.39	-2.04	+
fdoH	b3893	fdoH_b3893_at	formate dehydrogenase-O, iron-sulfur subunit	9.01597	10.5224	10.9042	-1.51	-0.38	-1.89
fdoI	b3892	fdoI_b3892_at	formate dehydrogenase, cytochrome B556 (FDO) subunit	9.34319	10.253	10.3892	-0.91	-0.14	-1.05
feoA	b3408	feoA_b3408_at	ferrous iron transport protein A	9.81826	9.42291	8.59954	0.4	0.82	1.22
feoB	b3409	feoB_b3409_at	ferrous iron transport protein B	7.43879	7.31107	6.90328	0.13	0.41	0.53
ffh	b2610	ffh_b2610_at	4.5S-RNP protein, GTP-binding export factor, part of signal recognition particle with 4.5 RNA	10.2657	10.809	10.4568	-0.54	0.35	-0.19
fic	b3361	fic_b3361_at	induced in stationary phase, recognized by rpoS, affects cell division	10.2439	8.98954	9.44605	1.25	-0.46	0.8	+
fimA	b4314	fimA_b4314_at	major type 1 subunit fimbrin (pilin)	11.6044	12.5164	10.1392	-0.91	2.38	1.47					+
fimB	b4312	fimB_b4312_at	recombinase involved in phase variation; regulator for fimA	6.71836	8.4208	7.53761	-1.7	0.88	-0.82	+				+
fimC	b4316	fimC_b4316_at	periplasmic chaperone, required for type 1 fimbriae	7.69209	9.23817	7.0542	-1.55	2.18	0.64			-	+
fimD	b4317	fimD_b4317_at	outer membrane protein; export and assembly of type 1 fimbriae	7.58195	8.25786	7.55612	-0.68	0.7	0.03			-		+
fimF	b4318	fimF_b4318_at	fimbrial morphology	8.53294	9.22207	8.28031	-0.69	0.94	0.25					+
fimG	b4319	fimG_b4319_at	fimbrial morphology	8.00113	8.62571	7.64313	-0.62	0.98	0.36	+				+
fimI	b4315	fimI_b4315_at	fimbrial protein	9.60251	10.9103	8.95361	-1.31	1.96	0.65					+
fis	b3261	fis_b3261_at	DNA-binding protein for site-specific recombination and inversion, transcription of rRNA and tRNA operons, and DNA replication	10.0467	10.4091	11.4962	-0.36	-1.09	-1.45							-
fklB	b4207	fklB_b4207_at	FKBP-type 22KD peptidyl-prolyl cis-trans isomerase (rotamase)	10.1645	10.5421	10.5747	-0.38	-0.03	-0.41	+
flgC	b1074	flgC_b1074_at	flagellar biosynthesis, cell-proximal portion of basal-body rod	9.05447	8.66178	8.23697	0.39	0.42	0.82	+				+
flgD	b1075	flgD_b1075_at	flagellar biosynthesis, initiation of hook assembly	10.4537	8.05311	8.73809	2.4	-0.69	1.72	+				+
flgE	b1076	flgE_b1076_at	flagellar biosynthesis, hook protein	8.49386	7.55612	7.30834	0.94	0.25	1.19	+				+
flgF	b1077	flgF_b1077_at	flagellar biosynthesis, cell-proximal portion of basal-body rod	8.32238	7.98014	7.75756	0.34	0.22	0.56	+				+
flgK	b1081	flgK_b1082_at	flagellar biosynthesis, hook-filament junction protein 1	7.32283	6.97039	7.20555	0.35	-0.23	0.12					+
flhC	b1891	flhC_b1891_at	regulator of flagellar biosynthesis acting on class 2 operons; transcription initiation factor	8.81154	9.24508	8.41996	-0.43	0.83	0.39
flhD	b1892	flhD_b1892_at	regulator of flagellar biosynthesis, acting on class 2 operons; transcriptional initiation factor	10.4155	11.35	9.85643	-0.93	1.49	0.56	+
fliA	b1922	fliA_b1922_at	flagellar biosynthesis; alternative sigma factor 28; regulation of flagellar operons	8.56834	8.41447	8.2384	0.15	0.18	0.33	+				+
fliF	b1938	fliF_b1938_at	Flagellar basal body M-ring protein	10.9193	10.2219	10.066	0.7	0.16	0.85	+				+
fliK	b1943	fliK_b1943_at	flagellar hook-length control protein	7.17093	6.63227	6.72656	0.54	-0.09	0.44	+				+
fliN	b1946	fliN_b1946_at	Flagellar switch protein	8.66213	8.97441	8.75722	-0.31	0.22	-0.1	+				+
fliZ	b1921	fliZ_b1921_at	may regulate FliA (sigma 28)	8.07039	7.6125	7.72588	0.46	-0.11	0.34					+
flu	b2000	flu_b2000_at	outer membrane fluffing protein	12.6248	11.7853	11.8805	0.84	-0.1	0.74	-		+
folD	b0529	folD_b0529_at	5,10-methylene-tetrahydrofolate dehydrogenase; 5,10-methylene-tetrahydrofolate cyclohydrolase	9.59619	9.96895	9.44439	-0.37	0.52	0.15	-
folP	b3177	folP_b3177_at	7,8-dihydropteroate synthase	9.64133	10.113	9.48079	-0.47	0.63	0.16	+
fpr	b3924	fpr_b3924_at	ferredoxin-NADP reductase	9.6193	9.22376	9.26679	0.4	-0.04	0.35						+		+
frdA	b4154	frdA_b4154_at	fumarate reductase, anaerobic, flavoprotein subunit	13.0358	12.8558	12.4583	0.18	0.4	0.58
frdB	b4153	frdB_b4153_at	fumarate reductase, anaerobic, Fe-S subunit	12.71	12.5449	12.009	0.17	0.54	0.7	-
frdC	b4152	frdC_b4152_at	fumarate reductase, anaerobic, membrane anchor polypeptide	11.3566	11.447	10.9833	-0.09	0.46	0.37
frdD	b4151	frdD_b4151_at	fumarate reductase, anaerobic, membrane anchor polypeptide	11.9016	11.7997	11.3332	0.1	0.47	0.57
fre	b3844	ubiB_b3844_at	2-octaprenylphenol hydroxylase of ubiquinone biosynthetic pathway	11.1988	10.5749	10.4664	0.62	0.11	0.73
frlR	b3375	yhfR_b3375_at	Function unknown; putative regulator for fructoselysine operon yhfMNOQ	8.81089	8.74012	8.48261	0.07	0.26	0.33
fruA	b2167	fruA_b2167_at	PTS family enzyme IIB'BC, fructose-specific	10.7229	11.292	11.3218	-0.57	-0.03	-0.6
fruB	b2169	fruB_b2169_at	PTS family enzyme IIA (N-terminal); FPr (C-terminal), fructose-specific	9.16767	9.98584	9.58609	-0.82	0.4	-0.42
fruK	b2168	fruK_b2168_at	fructose-1-phosphate kinase	8.97814	9.39339	9.40875	-0.42	-0.02	-0.43
ftn	b1905	ftn_b1905_at	cytoplasmic ferritin (an iron storage protein)	12.2996	12.8712	13.0959	-0.57	-0.22	-0.8
ftsB	b2748	b2748_at		8.80929	9.01764	9.67596	-0.52	0.54	0.02
ftsJ	b3179	ftsJ_b3179_at	cell division protein	11.4109	11.201	11.8203	0.21	-0.62	-0.41
ftsK	b0890	ftsK_b0890_at	cell division protein	10.3488	10.7283	10.4908	-0.38	0.24	-0.14
ftsZ	b0095	ftsZ_b0095_at	cell division; forms circumferential ring; tubulin-like GTP-binding protein and GTPase	11.4297	11.4829	11.7791	-0.05	-0.3	-0.35
fucA	b2800	fucA_b2800_at	L-fuculose-1-phosphate aldolase	10.1236	9.8009	9.17742	0.32	0.62	0.95	-
fucI	b2802	fucI_b2802_at	L-fucose isomerase	8.82337	9.18339	8.58721	-0.36	0.6	0.24	-				+
fucR	b2805	fucR_b2805_at	positive regulator of the fuc operon	8.58871	9.25526	9.55055	-0.67	-0.3	-0.96					+
fumB	b4122	fumB_b4122_at	fumarate hydratase Class I; anaerobic isozyme	10.8171	11.5829	9.82559	-0.77	1.76	0.99
fusA	b3340	fusA_b3340_at	GTP-binding protein chain elongation factor EF-G	13.6184	13.9868	14.0765	-0.37	-0.09	-0.46							-
gabD	b2661	gabD_b2661_at	succinate-semialdehyde dehydrogenase, NADP-dependent activity	9.69592	8.36151	9.25786	1.33	-0.9	0.44
gadA	b3517	gadA_b3517_at	glutamate decarboxylase isozyme	14.0181	9.12748	12.5911	4.89	-3.46	1.43					+		+
gadB	b1493	gadB_b1493_at	glutamate decarboxylase isozyme	14.2991	11.0931	13.5931	3.21	-2.5	0.71					+		+
gadC	b1492	xasA_b1492_at	acid sensitivity protein, putative transporter	13.9229	10.1975	12.6345	3.73	-2.44	1.29					+
gadE	b3512	yhiE_b3512_at	Required for stationary phase-induced, pH 5.5 growth medium-induced, and EvgA-induced acid resistance	13.5014	10.3161	12.5476	3.19	-2.23	0.95
gadW	b3515	yhiW_b3515_at	Positive AraC-type regulator of gadA and gadBC, in absence of gadX; repressor of gadX	10.8723	8.17193	9.34252	2.7	-1.17	1.53
gadX	b3516	yhiX_b3516_at	Positive transcriptional regulator of gadA and gadBC; repressed by HNS and GadW; stimulated by RpoS	12.8741	10.2138	11.68	2.66	-1.47	1.19
galF	b2042	galF_b2042_at	homolog of Salmonella UTP--glucose-1-P uridyltransferase	10.6371	11.3677	11.5308	-0.73	-0.16	-0.89
galP	b2943	galP_b2943_at	galactose-proton symport of transport system	8.94953	8.30743	7.68159	0.64	0.63	1.27
gapC_1	b1417	gapC_1_b1417_at	glyceraldehyde 3-phosphate dehydrogenase C, interrupted	11.1056	9.83162	9.71733	1.27	0.11	1.39
gapC_2	b1416	gapC_2_b1416_at	glyceraldehyde-3-phosphate dehydrogenase (second fragment)	11.58	10.3508	10.123	1.23	0.23	1.46
garL	b3126	yhaF_b3126_at	2-dehydro-3-deoxygalactarate aldolase; homohexameric	8.8857	8.56491	8.2446	0.32	0.32	0.64
garP	b3127	yhaU_b3127_at	Putative D-galactarate permease	7.45943	7.47816	7.17193	-0.02	0.31	0.29	+
gatA	b0294	gatA_b2094_at	PTS family enzyme IIA, galactitol-specific	14.2209	13.2969	11.7636	0.92	1.53	2.46	+						+
gatB	b0293	gatB_b2093_at	PTS family enzyme IIB, galactitol-specific	14.3466	13.537	11.9726	0.81	1.56	2.37	+						+
gatC	b0292	gatC_b2092_at	PTS family enzyme IIC, galactitol-specific	13.7144	12.6229	10.5945	1.09	2.03	3.12	+						+
gatD	b0291	gatD_b2091_at	galactitol-1-phosphate dehydrogenase	11.8804	11.0395	8.58834	0.84	2.45	3.29							+
gatR_2	b2090	gatR_1_b2087_at	split galactitol utilization operon repressor, fragment 2	11.4892	10.8401	9.17318	0.65	1.67	2.32	+						+
gatY	b0296	gatY_b2096_at	tagatose-bisphosphate aldolase 1	14.2164	13.5067	12.6577	0.71	0.85	1.56	+
gatZ	b0295	gatZ_b2095_at	putative tagatose 6-phosphate kinase 1	14.3181	13.3988	12.1601	0.92	1.24	2.16							+
gcd	b0124	gcd_b0124_at	glucose dehydrogenase	8.57592	7.83289	7.82782	0.74	0.01	0.75	-				+
gcvH	b2904	gcvH_b2904_at	glycine cleavage complex protein H	13.1992	13.4843	13.5391	-0.29	-0.05	-0.34
gcvP	b2903	gcvP_b2903_at	glycine cleavage complex protein P, glycine decarboxylase, PLP-dependent	9.4674	10.1429	10.2662	-0.68	-0.12	-0.8	-
gcvT	b2905	gcvT_b2905_at	aminomethyltransferase (T protein; tetrahydrofolate-dependent) of glycine cleavage system	12.2386	12.9362	13.007	-0.7	-0.07	-0.77	+
ghrA	b1033	ycdW_b1033_at	Glyoxylate/hydroxypyruvate reductase; activity higher on glyoxylate than hydroxypyruvate	9.55785	9.69366	10.2897	-0.14	-0.6	-0.73
glcB	b2976	glcB_b2976_at	malate synthase G	8.75154	8.3505	8.47046	0.4	-0.12	0.28
glcF	b2978	glcF_b2978_at	glycolate oxidase iron-sulfur subunit	10.0157	9.54554	9.80365	0.47	-0.26	0.21
glcG	b2977	glcG_b2977_at		11.0477	10.8602	10.8078	0.19	0.05	0.24
gldA	b3945	gldA_b3945_at	glycerol dehydrogenase, (NAD)	9.84109	9.01262	9.11608	0.83	-0.1	0.73	-
glf	b2036	glf_b2036_at	UDP-galactopyranose mutase	9.8009	10.7024	10.4704	-0.9	0.23	-0.67
glgA	b3429	glgA_b3429_at	glycogen synthase	11.2619	10.2522	10.9043	1.01	-0.65	0.36
glgB	b3432	glgB_b3432_at	1,4-alpha-glucan branching enzyme	10.8395	9.96246	10.7563	0.88	-0.79	0.08
glgC	b3430	glgC_b3430_at	glucose-1-phosphate adenylyltransferase	11.4753	10.5057	11.1502	0.97	-0.64	0.33
glgP	b3428	glgP_b3428_at	glycogen phosphorylase	9.98014	8.88264	9	1.1	-0.12	0.98	-
glgS	b3049	glgS_b3049_at	glycogen biosynthesis, rpoS dependent	12.9489	11.5501	11.9891	1.4	-0.44	0.96
glgX	b3431	glgX_b3431_at	glycosyl hydrolase	11.2065	10.447	11.1498	0.76	-0.7	0.06
glk	b2388	glk_b2388_at	glucokinase	10.3187	11.743	11.4448	-1.42	0.3	-1.13					+
glmS	b3729	glmS_b3729_at	L-glutamine:D-fructose-6-phosphate aminotransferase	9.62406	10.0656	10.2258	-0.44	-0.16	-0.6
glnA	b3870	glnA_b3870_at	glutamine synthetase	9.34674	9.93162	9.84706	-0.58	0.08	-0.5
glnH	b0811	glnH_b0811_at	periplasmic glutamine-binding protein; permease	8.71321	9.05094	10.6257	-0.34	-1.57	-1.91			-
glnS	b0680	glnS_b0680_at	glutamine tRNA synthetase	10.2215	10.9753	10.4962	-0.75	0.48	-0.27
glnV	b0665	glnV_b0665_s_at	Glutamine tRNA2	10.0344	10.9147	10.1283	-0.88	0.79	-0.09
glnW	b0668	glnW_b0668_s_at	Glutamine tRNA1	10.6883	11.8881	10.9741	-1.2	0.91	-0.29
glnX	b0664	glnX_b0664_s_at	Glutamine tRNA2	10.2	11.1837	10.3874	-0.98	0.8	-0.19	-
glpB	b2242	gloB_b0212_at	sn-Glycerol-3-phosphate dehydrogenase	12.7501	12.2139	12.9048	0.54	-0.69	-0.15	-				+
glpC	b2243	glpC_b2243_at	sn-glycerol-3-phosphate dehydrogenase (anaerobic), K-small subunit	10.9468	10.5723	11.3517	0.37	-0.78	-0.4					+
glpD	b3426	glpD_b3426_at	sn-glycerol-3-phosphate dehydrogenase (aerobic)	9.91259	10.2934	12.3431	-0.38	-2.05	-2.43
glpE	b3425	glpE_b3425_at	protein of glp regulon	8.6319	9.03919	9.23888	-0.41	-0.2	-0.61
glpF	b3927	glpF_b3927_at	MIP channel, glycerol diffusion	12.2647	12.5975	13.5481	-0.33	-0.95	-1.28					+
glpG	b3424	glpG_b3424_at	protein of glp regulon	10.6715	10.9189	11.2597	-0.25	-0.34	-0.59
glpK	b3926	glpK_b3926_at	glycerol kinase	11.1102	11.6602	12.8169	-0.55	-1.16	-1.71					+
glpQ	b2239	glpQ_b2239_at	glycerophosphodiester phosphodiesterase, periplasmic	11.5972	11.9164	10.8382	-0.32	1.08	0.76			+		+
glpT	b2240	glpT_b2240_at	sn-glycerol-3-phosphate permease	12.4507	12.5451	11.6104	-0.09	0.93	0.84	-				+
glpX	b3925	glpX_b3925_at	fructose 1,6-bisphosphatase II, in glycerol metabolism	9.53741	9.78218	10.1215	-0.24	-0.34	-0.58	+
gltA	b0720	gltA_b0720_at	citrate synthase	10.2666	10.8521	11.7969	-0.59	-0.94	-1.53	-					+	+
glyA	b2551	glyA_b2551_at	serine hydroxymethyltransferase	10.6299	10.8508	10.4731	-0.22	0.38	0.16
glyQ	b3560	glyQ_b3560_at	glycine tRNA synthetase, alpha subunit	10.4723	10.7757	10.9233	-0.3	-0.15	-0.45
glyS	b3559	glyS_b3559_at	glycine tRNA synthetase, beta subunit	10.8232	10.927	11.2795	-0.1	-0.35	-0.46
glyT	b3978	glyT_b3978_at	Glycine tRNA2, UGA suppression	12.2165	13.0814	12.5265	-0.86	0.55	-0.31
gmd	b2053	gmd_b2053_at	GDP-D-mannose dehydratase	9.60121	9.4674	10.0272	0.13	-0.56	-0.43
gmhB	b0200	yaeD_b0200_at	Heptose 1,7-bisphosphate phosphatase	10.9648	10.8206	10.631	0.14	0.19	0.33	+
gnd	b2029	gnd_b2029_at	gluconate-6-phosphate dehydrogenase, decarboxylating	12.3815	11.8183	11.9639	0.56	-0.15	0.42
gntK	b3437	gntK_b3437_at	gluconate kinase 2 in GNT I system, thermoresistant	8.04985	8.41616	8.2317	-0.37	0.18	-0.18
gntR	b3438	gntR_b3438_at	regulator of gluconate (gnt) operon	9.96723	9.66534	9.54593	0.3	0.12	0.42	-
gntT	b3415	gntT_b3415_at	high-affinity transport of gluconate / gluconate permease	10.4881	9.81986	10.0851	0.67	-0.27	0.4
gor	b3500	gor_b3500_at	glutathione oxidoreductase	10.5234	10.2485	10.2003	0.27	0.05	0.32	+
gpmA	b0755	gpmA_b0755_at	phosphoglyceromutase 1	10.2458	10.0757	11.3479	0.17	-1.27	-1.1	-
gpmM	b3612	yibO_b3612_at	Phosphoglycerate mutase, Mn-dependent; monomeric	10.3097	11.9492	11.2725	-1.64	0.68	-0.96
greA	b3181	greA_b3181_at	transcription elongation factor: cleaves 3' nucleotide of paused mRNA	8.90869	9.60214	9.65356	-0.69	-0.05	-0.74
greB	b3406	greB_b3406_at	transcription elongation factor and transcript cleavage	8.88325	8.88539	8.57932		0.31	0.3
groL	b4143	mopA_b4143_at	GroEL, chaperone Hsp60, peptide-dependent ATPase, heat shock protein	11.0851	10.1788	11.4299	0.91	-1.25	-0.34									-
groS	b4142	mopB_b4142_at	GroES, 10 Kd chaperone binds to Hsp60 in pres. Mg-ATP	13.5983	12.6288	13.6149	0.97	-0.99	-0.02
gsk	b0477	gsk_b0477_at	inosine-guanosine kinase	7.81378	8.6077	8.69314	-0.79	-0.09	-0.88
gtpI	b1203	gtpI_b1203_at	Putative GTPase, obgE paralog; null mutant forms small colonies; in pth operon	9.61912	10.0855	10.2594	-0.47	-0.17	-0.64	-
guaA	b2507	guaA_b2507_at	GMP synthetase (glutamine aminotransferase)	9.76437	10.1523	10.1032	-0.39	0.05	-0.34
guaB	b2508	guaB_b2508_at	IMP dehydrogeanse	9.63136	10.3645	10.26	-0.73	0.1	-0.63
guaD	b2883	ygfP_b2883_at	Guanine deaminase	7.45533	7.54071	7.22304	-0.09	0.32	0.23
gutM	b2706	gutM_b2706_at	glucitol operon activator	7.19279	8.68054	7.08321	-1.49	1.6	0.11					+
gyrA	b2231	gyrA_b2231_at	DNA gyrase, subunit A, type II topoisomerase	9.91124	10.5413	9.97082	-0.63	0.57	-0.06
hchA	b1967	yedU_b1967_at	Hsp31 molecular chaperone and cysteine peptidase, heat-inducible; chaperone activity is inhibited at high temperature by ATP; hydrolyzes Ala-AMC and Gly-AMC, but not larger substrates;homodimeric	11.6427	10.7136	11.2666	0.93	-0.55	0.38
hcp	b0873	ybjW_b0873_at	Hybrid-cluster [2Fe-2S] protein, role unknown; expressed anaerobically with nitrate or nitrite as terminal electron acceptors; product also called fuscoredoxin	8.98385	9.11192	8.63626	-0.13	0.48	0.35	+
hda	b2496	b2496_at	putative DNA replication factor	8.24222	9.07334	8.0268	-0.83	1.05	0.22	+
hdeA	b3510	hdeA_b3510_at	Periplasmic chaperone of acid-denatured proteins	14.5832	13.8426	14.3434	0.74	-0.5	0.24			+	+	+		+		+
hdeB	b3509	hdeB_b3509_at	Periplasmic chaperone of acid-denatured proteins	14.2462	13.4543	14.007	0.79	-0.55	0.24			+	+	+		+		+
hdeD	b3511	hdeD_b3511_at	Putative membrane transporter, H-NS repressed	13.1115	10.8152	12.08	2.3	-1.26	1.03					+
hemA	b1210	hemA_b1210_at	glutamyl tRNA reductase	8.64241	9.42878	9.08055	-0.79	0.35	-0.44
hemE	b3997	hemE_b3997_at	uroporphyrinogen decarboxylase	10.0949	9.78202	10.2994	0.31	-0.52	-0.2
hemX	b3803	hemX_b3803_at	uroporphyrinogen III methylase	10.1404	10.0592	10.4657	0.08	-0.41	-0.33
hflC	b4175	hflC_b4175_at	protease specific for phage lambda cII repressor	9.90794	10.1227	10.8068	-0.21	-0.68	-0.9	-
hflD	b1132	ycfC_b1132_at	Downregulates lambda lysogenization; first gene in purB operon; peripheral membrane protein	9.31288	9.83857	9.86573	-0.53	-0.03	-0.55	-
hflK	b4174	hflK_b4174_at	protease specific for phage lambda cII repressor	10.798	10.8972	11.699	-0.1	-0.8	-0.9
hflX	b4173	hflX_b4173_at	GTP - binding subunit of protease specific for phage lambda cII repressor	11.645	11.5453	12.3433	0.1	-0.8	-0.7
hfq	b4172	hfq_b4172_at	host factor I for bacteriophage Q beta replication, a growth-related protein	12.4858	12.4837	12.7262		-0.24	-0.24
hha	b0460	hha_b0460_at	haemolysin expression modulating protein	9.56548	10.3365	10.3897	-0.77	-0.05	-0.82
hinT	b1103	ycfF_b1103_at	low abundance protein; member of HIT (histidine triad) family that contains Ap3A and Ap4A hydrolases	10.5149	9.98085	10.1073	0.53	-0.13	0.41
hipB	b1508	hipB_b1508_at	persistence to inhibition of murein or DNA biosynthesis; regulatory protein	9.58327	9.74735	9.3226	-0.16	0.42	0.26
hisA	b2024	hisA_b2024_at	N-(5'-phospho-L-ribosyl-formimino)-5-amino-1- (5'- phosphoribosyl)-4-imidazolecarboxamide isomerase	10.5872	10.559	10.8693	0.03	-0.31	-0.28	-
hisB	b2022	hisB_b2022_at	imidazoleglycerolphosphate dehydratase and histidinol-phosphate phosphatase	9.31786	9.33069	10.0207	-0.01	-0.69	-0.7
hisC	b2021	hisC_b2021_at	histidinol phosphate aminotransferase	8.78594	8.74651	10.1638	0.04	-1.42	-1.38	-
hisD	b2020	hisD_b2020_at	L-histidinal:NAD+ oxidoreductase; L-histidinol:NAD+ oxidoreductase	8.26679	8.26397	9.38629		-1.12	-1.12
hisF	b2025	hisF_b2025_at	imidazole glycerol phosphate synthase subunit in heterodimer with HisH = imidazole glycerol phsphate synthase holoenzyme	9.08614	8.92244	10.1135	0.16	-1.19	-1.03	-					-
hisG	b2019	hisG_b2019_at	ATP phosphoribosyltransferase	9.50918	9.49526	10.3244	0.01	-0.83	-0.82	-
hisH	b2023	hisH_b2023_at	glutamine amidotransferase subunit of heterodimer with HisF = imidazole glycerol phosphate synthase holoenzyme	9.77545	9.66534	10.219	0.11	-0.55	-0.44	-
hisI	b2026	hisI_b2026_at	bifunctional: phosphoribosyl-AMP cyclohydrolase (N-terminal); phosphoribosyl-ATP pyrophosphatase (C-terminal)	8.78594	8.66534	9.48663	0.12	-0.82	-0.7
hisJ	b3209	hisJ_b2309_at	histidine-binding periplasmic protein of high-affinity histidine transport system	8.40472	8.65213	9.18463	-0.25	-0.53	-0.78			-
hisS	b2514	hisS_b2514_at	histidine tRNA synthetase	11.0565	11.436	11.5166	-0.38	-0.08	-0.46
hlyE	b0178	hlyE_b1182_at	hemolysin E	10.4276	9.81634	10.1449	0.61	-0.33	0.28
holD	b1182	holD_b4372_at	DNA polymerase III, psi subunit	9.79019	10.1343	10.0518	-0.34	0.08	-0.26					+
hpf	b3203	hpf_b3203_at	Ribosome-associated factor, induced in stationary phase; part of rpoN operon, homologous to RpoN modulators; induced by AI-2 pheromone	12.2722	11.6309	11.9631	0.64	-0.33	0.31	+				+
hsdM	b4349	hsdM_b4349_at	DNA methylase M, host modification	9.87036	10.1079	9.81282	-0.24	0.3	0.06	+
hsdR	b4350	hsdR_b4350_at	endonuclease R, host restriction	9.79604	9.83147	9.08587	-0.04	0.75	0.71
hsdS	b4348	hsdS_b4348_f_at	specificity determinant for hsdM and hsdR	8.09487	8.63626	8.29324	-0.54	0.34	-0.2
hslO	b3401	yrfI_b3401_at	Hsp33, a cytoplasmic heat shock chaperone activated by disulfide bond formation	9.00703	8.74819	9.49185	0.26	-0.74	-0.48	+								-
hslR	b3400	yrfH_b3400_at	Hsp15, an abundant heat shock protein that binds RNA and DNA	10.6542	10.4254	11.0255	0.23	-0.6	-0.37									-
hslU	b3931	hslU_b3931_at	ATPase component of the HslUV protease, also functions as molecular chaperone	10.598	9.60992	10.4936	0.99	-0.88	0.1	-								+
hslV	b3932	hslV_b3932_at	heat shock protein hslVU, proteasome-related peptidase subunit	11.3754	10.397	11.3734	0.98	-0.98	0									+
htpX	b1829	htpX_b1829_at	heat shock protein, integral membrane protein	8.45697	8.78202	10.7249	-0.33	-1.94	-2.27
hyaA	b0972	hyaA_b0972_at	hydrogenase-1 small subunit	13.4964	11.1692	11.2349	2.33	-0.07	2.26
hyaB	b0973	hyaB_b0973_at	hydrogenase-1 large subunit	12.7828	10.4623	10.6465	2.32	-0.18	2.14
hyaC	b0974	hyaC_b0974_at	probable Ni/Fe-hydrogenase 1 b-type cytochrome subunit	13.2506	10.8357	11.0941	2.41	-0.26	2.16
hyaD	b0975	hyaD_b0975_at	processing of HyaA and HyaB proteins	13.0981	10.6305	10.8273	2.47	-0.2	2.27
hyaE	b0976	hyaE_b0976_at	processing of HyaA and HyaB proteins	12.301	9.94193	10.2852	2.36	-0.34	2.02	-
hyaF	b0977	hyaF_b0977_at	nickel incorporation into hydrogenase-1 proteins	11.7172	8.90147	9.13263	2.82	-0.23	2.58
hybA	b2996	hybA_b2996_at	hydrogenase-2 small subunit	12.2157	12.6584	11.3963	-0.44	1.26	0.82
hybB	b2995	hybB_b2995_at	probable cytochrome Ni/Fe component of hydrogenase-2	11.7875	12.7321	11.5853	-0.94	1.15	0.2
hybC	b2994	hybC_b2994_at	probable large subunit, hydrogenase-2	10.3805	11.502	10.2855	-1.12	1.22	0.09
hybD	b2993	hybD_b2993_at	probable processing element for hydrogenase-2	10.6779	11.5759	10.5048	-0.9	1.07	0.17
hybE	b2992	hybE_b2992_at	member of hyb operon	10.5642	11.4209	10.33	-0.86	1.09	0.23
hybF	b2991	hybF_b2991_at	may modulate levels of hydrogenease-2	9.49705	10.2165	9.22906	-0.72	0.99	0.27
hybG	b2990	hybG_b2990_at	hydrogenase-2 operon protein: may effect maturation of large subunit of hydrogenase-2	9.87314	10.4236	9.27543	-0.55	1.15	0.6
hybO	b2997	b2997_at	hydrogenase-2, small chain	12.3688	12.722	11.5322	-0.35	1.19	0.84
hycA	b2725	hycA_b2725_at	transcriptional repression of hyc and hyp operons	11.2447	8.79766	6.49346	2.45	2.3	4.75
hycB	b2724	hycB_b2724_at	hydrogenase-3, Fe-S subunit (part of FHL complex)	10.706	9.31061	8.59954	1.4	0.71	2.11
hycC	b2723	hycC_b2723_at	membrane-spanning protein of hydrogenase 3 (part of FHL complex)	10.6057	10.156	9.86217	0.45	0.29	0.74
hycD	b2722	hycD_b2722_at	membrane-spanning protein of hydrogenase 3 (part of FHL complex)	10.5925	8.9571	8.1375	1.64	0.82	2.45
hycE	b2721	hycE_b2721_at	hydrogenase 3, large subunit (part of FHL complex)	11.2107	9.10696	7.51017	2.1	1.6	3.7
hycF	b2720	hycF_b2720_at	probable iron-sulfur protein of hydrogenase 3 (part of FHL complex)	11.6592	10.0664	9.46536	1.59	0.6	2.19
hycG	b2719	hycG_b2719_at	hydrogenase activity	10.2396	8.8157	8.30925	1.42	0.51	1.93
hycH	b2718	hycH_b2718_at	processing of large subunit (HycE) of hydrogenase 3 (part of the FHL complex)	10.2975	9.60455	9.24127	0.69	0.36	1.06
hycI	b2717	hycI_b2717_at	protease involved in processing C-terminal end of the large subunit of hydrogenase 3	10.0153	9.20482	8.87036	0.81	0.33	1.14
hydN	b2713	hydN_b2713_at	involved in electron transport from formate to hydrogen, Fe-S centers	10.7925	8.77775	7.3837	2.01	1.39	3.41
hyfE	b2485	hyfE_b2485_at	hydrogenase 4 membrane subunit	7.80284	8.86202	8.65785	-1.06	0.2	-0.86
hypA	b2726	hypA_b2726_at	pleiotrophic effects on 3 hydrogenase isozymes	12.0343	11.2927	10.5788	0.74	0.71	1.46
hypB	b2727	hypB_b2727_at	guanine-nucleotide binding protein, functions as nickel donor for large subunit of hydrogenase 3	11.7588	11.274	10.7781	0.48	0.5	0.98
hypC	b2728	hypC_b2728_at	hydrogenase expression/formation protein	11.6629	11.3625	10.7707	0.3	0.59	0.89
hypD	b2729	hypD_b2729_at	hydrogenase expression/formation protein	10.892	10.6287	10.0953	0.26	0.53	0.8
hypE	b2730	hypE_b2730_at	hydrogenase 3 maturation protein	10.8605	10.5427	10.2282	0.32	0.31	0.63
hypF	b2712	hypF_b2712_at	hydrogenase maturation protein	8.56834	8.42836	8.23984	0.14	0.19	0.33
hyuA	b2873	b2873_at		8.37764	7.72178	7.78463	0.66	-0.06	0.59
ibpA	b3687	ibpA_b3687_at	heat shock protein	8.38845	7.88753	9.09355	0.5	-1.21	-0.71	+							+	-
icdA	b1136	icdA_b1136_at	isocitrate dehydrogenase, specific for NADP+	10.1562	10.1355	10.7232	0.02	-0.59	-0.57	-
iclR	b4018	iclR_b4018_at	repressor of aceBA operon	9.63045	9.44626	9.21383	0.18	0.23	0.42	-
idi	b2889	b2889_at	isopentenyl diphosphate isomerase	9.17692	8.24079	8.19229	0.94	0.05	0.98
ilvG	b3767	ilvG_1_b3767_at	acetolactate synthase II, large subunit, cryptic, interrupted	8.37591	8.47897	8.97183	-0.1	-0.49	-0.6
ilvN	b3670	ilvN_b3670_at	acetolactate synthase I, valine sensitive, small subunit	7.75422	7.77939	8.44336	-0.03	-0.66	-0.69
infB	b3168	infB_b3168_at	protein chain initiation factor IF-2	10.3037	11.4537	11.2016	-1.15	0.25	-0.9
insA_2	b0265	insA_1_b0022_s_at	IS1 protein InsA	9.48502	9.83273	9.52591	-0.35	0.31	-0.04
insA_7	b4294	insA_2_b0265_s_at	IS1 protein InsA	8.99464	9.01876	8.69279	-0.02	0.33	0.3
insH-5	b1370	insA_7_b4294_f_at	IS5 transposase	10.1135	11.4299	10.7809	-1.32	0.65	-0.67
intD	b0537	intD_b0537_at	prophage DLP12 integrase	8.40429	8.83384	8.54264	-0.43	0.29	-0.14
intF	b0281	intF_b0281_at	putative phage integrase	8.67737	9.59283	9.34563	-0.92	0.25	-0.67
intS	b2349	intC_b2349_at	putative prophage Sf6-like integrase	8.02459	8.44956	8.30697	-0.42	0.14	-0.28
intZ	b2442	b2442_at	CPZ-55 prophage; putative integrase	8.02459	8.44956	8.30697	-0.37	-0.28	-0.65
iscA	b2528	yfhF_b2528_at	Iron-sulfur cluster formation function	7.44543	7.8157	8.0954	-0.39	0.59	0.2
iscR	b2531	b2531_at	Fe-S cluster-containing transcription factor	11.1965	11.5843	10.9933	-0.57	0.62	0.05
iscS	b2530	yfhO_b2530_at	Cysteine desulfurase used in synthesis of Fe-S cluster; tRNA 4-thiouridine sulfurtransferase; selenocysteine lyase activity in vitro	9.71579	10.2852	9.66764	-0.424824	0.142344	-0.28248
iscU	b2529	b2529_at	involved in Fe-S biosynthesis	10.6615	11.3891	10.6269	-0.59	0.7	0.11
ispA	b0421	ispA_b0421_at	geranyltranstransferase (=farnesyldiphosphate synthase)	10.7142	11.305	10.6038	-0.26	-0.12	-0.38
ispD	b2747	ygbP_b2747_at	2-C-methyl-D-erythritol 4-phosphate cytidylyltransferase; alternative nonmevalonate (DXP) pathway for terpenoid biosynthesis	10.0069	10.267	10.3828	-0.44	0.31	-0.13	-
ispE	b1208	ychB_b1208_at	4-diphosphocytidyl-2-C-methylerythritol kinase; isopentenyl phosphate kinase; alternative nonmevalonate (DXP) pathway for terpenoid biosynthesis; essential gene	10.2367	10.6768	10.3636	-0.37	-0.04	-0.41
ispU	b0174	yaeS_b0174_at	Undecaprenyl pyrophosphate synthase; dimeric	11.0402	11.411	11.4521	-0.65		-0.65
ivbL	b3672	ivbL_b3672_at	ilvB operon leader peptide	9.6786	10.3245	10.3272	-0.17	-0.96	-1.13	-
ivy	b0220	ykfE_b0220_at	Inhibitor of C-lysozyme	9.36019	9.53372	10.492	2.26	-0.85	1.41
katE	b1732	katE_b1732_at	atalase; hydroperoxidase HPII(III)	13.1129	10.8517	11.7052	1.28	-2.01	-0.74					+		+
katG	b3942	katG_b3942_at	Catalase-hydrogen peroxidase I	10.0059	8.7303	10.7415	-1.31	-0.18	-1.49	+							+	-
kch	b1250	kch_b1250_at	putative potassium channel protein	9.71528	11.022	11.2062	0.94	-0.73	0.21
kdgR	b1827	b1827_at	putative transcriptional repressor (IclR family)	10.3141	9.37526	10.102	0.11	0.35	0.46
kdsA	b1215	kdsA_b1215_at	2-dehydro-3-deoxyphosphooctulonate aldolase	9.96737	9.86217	9.50978	0.71	-0.58	0.13
kptA	b4331	yjiI_b4331_at	2'-phosphotransferase, ligated tRNA substrate in vitro, physiological role and in vivo substrate unknown	10.6691	9.95536	10.5378	0.15	0.14	0.29
ksgA	b0051	ksgA_b0051_at	S-adenosylmethionine-6-N',N'-adenosyl (rRNA) dimethyltransferase	8.31379	8.15987	8.02292	0.52	-0.38	0.14
lacA	b0342	lacA_b0342_at	thiogalactoside acetyltransferase	10.8525	10.3317	10.7078	-1.48	2.53	1.05	-				+
lacY	b0343	lacY_b0343_at	galactoside permease (M protein)	7.04658	8.52513	6	-0.37	0.91	0.55					+
lacZ	b0344	lacZ_b0344_at	beta-D-galactosidase	9.45492	9.82002	8.90749	-0.73	1.34	0.61					+
lamB	b4036	lamB_b4036_at	phage lambda receptor protein; maltose high-affinity receptor	9.434	10.1633	8.82177	-1.82	-0.14	-1.97						+
ldcC	b0186	ldcC_b0186_at	lysine decarboxylase 2, constitutive	11.1064	12.9298	13.0717	1.67	-0.54	1.13
ldhA	b1380	ldhA_b1380_at	fermentative D-lactate dehydrogenase, NAD-dependent	10.4812	8.80703	9.3474	1.13	-0.99	0.14	+
LepA	b2569	lepA_b2569_at	GTP-binding elongation factor	10.2794	9.15051	10.1441	-0.58	0.02	-0.56
lepB	b2568	lepB_b2568_at	leader peptidase (signal peptidase I)	10.0631	10.6422	10.6269	-0.44	0.07	-0.37	+
lgt	b2828	lgt_b2828_at	phosphatidylglycerol-prolipoprotein diacylglyceryl transferase	10.5737	11.0102	10.9395	-0.56	-0.02	-0.58	+
lolB	b1209	hemM_b1209_at	an enzyme in main pathway of synthesis of 5-aminolevulinate	10.0286	10.5921	10.6122	0.25	-0.45	-0.2			+	+
lon	b0439	lon_b0439_at	DNA-binding ATP-dependent protease La; heat shock K-protein	10.5298	10.2784	10.7278	0.47	-0.59	-0.12
lpxD	b0179	lon_b0439_at	UDP-3-O-(3-hydroxymyristoyl)-glucosamine N-acyltransferase; third step of endotoxin (lipidA) synthesis	10.1202	9.65123	10.2426	-0.59	0.51	-0.08
lrp	b0889	lrp_b0889_at	regulator for leucine (or lrp) regulon and high-affinity branched-chain amino acid transport system	10.8749	11.4673	10.9565	-0.31	-0.44	-0.75	+
lsrR	b1512	b1513_at	Regulator of the lsrACDBFG operon for autoinducer-2 (AI-2) uptake in Salmonella; paralogous to ribose transport regulator RbsR	9.08375	9.38909	9.83352	0.58	-0.26	0.33	+
lysA	b2838	lysA_b2838_at	diaminopimelate decarboxylase	9.7046	9.12076	9.37916	1.13	0.04	1.18	+
lysC	b4024	lysC_b4024_at	aspartokinase III, lysine sensitive	9.59656	8.4623	8.41996	0.51	1.69	2.2	-
lysP	b2156	lysP_b2156_at	lysine-specific permease	8.99435	8.47938	6.79312	-0.84	0.98	0.14
lysU	b4129	lysU_b4129_at	lysine tRNA synthetase, inducible; heat shock protein	8.11322	8.9542	7.97154	1.08	0.81	1.89	-						+
maa	b0459	ylaD_b0459_at	Maltose O-acetyltransferase	12.6267	11.5498	10.7359	-1.29	0.67	-0.62	-
mak	b0394	yajF_b0394_at	Cryptic manno(fructo)kinase	9.10276	10.3898	9.72212	0.87	-0.13	0.73	-
malE	b4034	malE_b4034_at	maltose transport protein, chemotaxis (ABC superfamily, peri_bind)	10.6315	9.76205	9.89694	-0.38	-0.66	-1.04	-		-	-	+	+
malF	b4033	malF_b4033_at	maltose transport protein (ABC superfamily, membrane)	12.0938	12.4746	13.1339	-0.81	-0.22	-1.02	-				+
malG	b4032	malG_b4032_at	maltose transport protein (ABC superfamily, membrane)	10.1399	10.9467	11.1641	-0.84	-0.17	-1.01	-				+
malK	b4035	malK_b4035_at	ATP-binding component of transport system for maltose	9.38694	10.2277	10.4005	-1.68	-0.27	-1.96	-					+
malM	b4037	malM_b4037_at	periplasmic protein of mal regulon	10.9875	12.6722	12.9441	-1.87	-0.38	-2.24	-		-	-
malP	b3417	malP_b3417_at	maltodextrin phosphorylase	8.86016	10.729	11.1045	-0.21	-0.86	-1.08
malQ	b3416	malQ_b3416_at	4-alpha-glucanotransferase (amylomaltase)	10.5936	10.8053	11.6701	-0.18	-0.6	-0.78
malT	b3418	malT_b3418_at	positive regulator of mal regulon	10.0238	10.1991	10.8021	-0.65	-0.16	-0.81					+
malX	b1621	malX_b1621_at	PTS system, maltose and glucose-specific II ABC	9.44274	10.0976	10.2547	-0.25	0.94	0.68					+
manX	b1817	manX_b1817_at	PTS enzyme IIAB, mannose-specific	8.271	8.52239	7.58721	0.23	0.94	1.17							+
manY	b1818	manY_b1818_at	PTS enzyme IIC, mannose-specific	14.1144	13.8893	12.9452	0.25	1.1	1.34	+						+
manZ	b1819	manZ_b1819_at	maltodextrin phosphorylase	13.9419	13.6939	12.5985	0.16	1.59	1.75
maoC	b1387	maoC_b1387_at	phenylacetic acid degradation protein; putative aldehyde dehydrogenase	12.4757	12.3191	10.7279	0.52	0.11	0.64
marR	b1530	marR_b1530_at	multiple antibiotic resistance protein; repressor of mar operon	8.29692	7.77347	7.65893	-0.25	0.31	0.06					+		+
mazG	b2781	mazG_b2781_at		8.73166	8.98242	8.67207	0.74	0.04	0.78	+
mcrB	b4346	mcrB_b4346_at	component of McrBC 5-methylcytosine restriction system	10.6482	9.90764	9.86589	-0.49	1.04	0.54
mcrD	b4486	mcrD_b4344_at	a member of a putative long helicase family with unique C-terminal domains	8.8051	9.2976	8.26021	-0.33	0.42	0.09	-
mdaB	b3028	mdaB_b3028_at	modulator of drug activity B	8.60622	8.93281	8.51175	1.13	-0.5	-0.63							+
mdh	b3236	mdh_b3236_at	malate dehydrogenase	9.98028	10.1819	10.4731	0.36	0.11	0.47
mdoD	b1424	ydcG_b1424_at	putative glycoprotein	10.7505	10.251	9.62132	0.06	-0.5	-0.44	+		-	-
mdtE	b3513	yhiU_b3513_at	MdtEF-TolC multidrug resistance efflux transporter, membrane fusion protein (MFP) component, probable lipoprotein anchor; overexpression resistance to erythromycin, deoxycholate, octane and rhodamine; no mutant phenotype	12.6034	12.2463	12.1364	3.17	-1.59	1.58	+
mdtF	b3514	yhiV_b3514_at	MdtEF-TolC multidrug resistance efflux RND-type transporter; overexpression resistance to erythromycin, deoxycholate, octane and rhodamine; no mutant phenoype	8.38457	8.32643	8.82655	2.58	-0.98	1.6	+
mdtG	b1053	yceE_b1053_at	Multidrug resistance efflux transporter, MFS-type; overexpression resisance to fosfomycin and deoxycholate	12.9342	9.76338	11.358	0.16	0.09	0.25
mdtI	b1599	b1599_at	multidrug transport protein (SMR superfamily)	11.339	8.76354	9.73927		1.16	1.16
mdtJ	b1600	b1600_at	Multidrug resistance efflux protein	8.36107	8.20212	8.1153	0.11	2.91	3.02
mdtL	b3710	yidY_b3710_at	Multidrug resistance efflux protein; overexpression confers low-level chloramphenicol resistance	9.50522	9.50779	8.34474	0.4	0.17	0.57	+
melA	b4119	melA_b4119_at	alpha-galactosidase	11.4789	11.37	8.46189	-0.28	0.65	0.37	+
melR	b4118	melR_b4118_at	regulator of melibiose operon	8.97241	8.57289	8.40344	0.11	0.43	0.54	+				+
menB	b2262	menB_b2262_at	dihydroxynaphthoic acid synthetase	9.15962	9.43838	8.79279	0.61	-0.2	0.41
menF	b2265	menF_b2265_at	isochorismate hydroxymutase 2, menaquinone biosynthesis	7.33181	7.2182	6.7866	0.43	0.3	0.72
mepA	b2328	mepA_b2328_at	murein DD-endopeptidase, penicillin-insensitive	10.72	10.1067	10.3106	-0.68	0.49	-0.19
metA	b4013	metA_b4013_at	homoserine transsuccinylase	10.0707	9.6444	9.34585	1.05	-0.31	0.73					+
metC	b3008	metC_b3008_at	cystathionine beta-lyase (beta-cystathionase)	8.57213	9.24793	8.75922	-1.21	0.88	-0.33
metF	b3941	metF_b3941_at	5,10-methylenetetrahydrofolate reductase	8.36326	7.31832	7.63227	0.82	-0.06	0.77	+
metI	b0198	yaeE_b0198_at	L,D-methionine transporter, membrane permease component; methionine sulfoximine sensitivity	8.47978	9.69139	8.81442	0.53	0.12	0.65
metJ	b3938	metJ_b3938_at	repressor of all met genes but metF	9.81714	8.99266	9.05039	0.49	0.27	0.76
metK	b2942	metK_b2942_at	methionine adenosyltransferase 1 (AdoMet synthetase)	9.96073	9.42857	9.30606	1.88	-0.17	1.71
metQ	b0197	yaeC_b0197_at	L,D-methionine transporter, methionine-binding probable lipoprotein receptor	10.9721	10.4772	10.2095	0.96	-0.3	0.65
metT	b0673	metT_b0673_s_at	Methionine tRNAm; duplicate gene	10.9321	9.05257	9.21893	-1.12	0.69	-0.43
metU	b0666	metU_b0666_s_at	Methionine tRNAm; duplicate gene	10.2064	9.35469	9.20237	-1.14	0.73	-0.41
mglB	b2150	mglB_b2150_at	galactose-binding transport protein; receptor for galactose taxis	10.3024	9.34407	9.6489	-0.53	-0.05	-0.58	-		-
mgrA	b3001	b3001_at	putative oxidoreductase	11.262	12.3838	11.6968	0.53	0.18	0.71
mgtA	b4242	mgtA_b4242_at	Mg2+ transport ATPase, P-type 1	10.9944	12.1377	11.4072	0.48	0.15	0.63
miaA	b4171	miaA_b4171_at	delta(2)-isopentenylpyrophosphate tRNA-adenosine transferase	9.22593	9.75171	9.80478	0.35	-0.45	-0.11	-
minC	b1176	minC_b1176_at	cell division inhibitor, inhibits ftsZ ring formation	9.29577	8.76852	8.58609	-0.37	0.06	-0.31
mioC	b3742	mioC_b3742_at	initiation of chromosome replication	8.17592	7.69279	7.54381	-0.6	0.37	-0.23	+
mipA	b1782	yeaF_b1782_at	Scaffolding protein binding the bifunctional murein polymerase MrcB and the lytic transglycosylase MltB	13.696	13.3498	13.803	-0.35	-0.92	-1.26					-
mlrA	b2127	yehV_b2127_at	Transcriptional regulator of csgD; RpoS regulon	11.3579	11.7293	11.6655	1.1	-0.79	0.31
mltC	b2963	mltC_b2963_at	membrane-bound lytic murein transglycosylase C	9.96159	10.5661	10.1938	-0.11	-0.28	-0.39			-	+
mngR	b0730	farR_b0730_at	transcriptional regulator of succinylCoA synthetase operon	11.0598	11.4049	12.32	-0.18	0.74	0.56
mnmA	b1133	ycfB_b1133_at	tRNA U34-sulfurtransferase; first step in mnm(5)-s(2)U34-tRNA synthesis; thiolates U34 at C2; antisuppressor	8.66534	7.56453	8.35799	-0.42	0.01	-0.41
mnmG	b3741	gidA_b3741_at	glucose-inhibited division protein, oxidoreductase-like, FAD/NAD(P)-binding	8.85456	8.96347	9.24603	-0.53	-0.02	-0.55
moaB	b0782	moaB_b0782_at	molybdopterin biosynthesis protein B	8.78692	9.90659	11.0066	0.75	0.04	0.79
moaC	b0783	moaC_b0783_at	molybdopterin biosynthesis protein C	9.20775	9.38995	8.65177	0.53	-0.09	0.44
moaD	b0784	moaD_b0784_at	molybdopterin biosynthesis	10.1209	10.5393	10.5274	0.37	0.01	0.38
moaE	b0785	moaE_b0785_at	molybdopterin converting factor, subunit 2	8.5812	9.1153	9.13571	0.6	-0.2	0.41
modA	b0763	modA_b0763_at	molybdate transport protein (ABC superfamily, peri_bind)	11.453	10.7044	10.6657	-0.35	0.4	0.05			-
molR_1	b2115	molR_1_b2115_at	molybdate metabolism regulator, first fragment	11.4477	10.9194	11.0115	-0.68	0.11	-0.57
mpaA	b1326	ycjI_b1326_at	Murein tripeptide hydrolysis, cleaves glutamyl-DAP bond; cytopplasmic enzyme proably responsible for the degardation of mureien tripeptide that is not recycled	11.8116	11.4427	11.429	0.66	-0.15	0.51	-
mpl	b4233	yjfA_b4223_at	UDP-N-acetylmuramate:L-alanyl-gamma-D-glutamyl-meso-diaminopimelate ligase; recycles cell wall peptidoglycan; RpoS regulon	10.0402	9.4365	9.63481	0.23	0.22	0.45
mppA	b1329	b1329_at	periplasmic murein tripeptide (L-Ala-gamma-D-Glut-m-DAP) permease	8.95681	9.30355	8.90448	-1.05	0.24	-0.82	-
mprA	b2684	emrR_b2684_at	regulator of plasmid mcrB operon (microcin B17 synthesis)	4.78136	5.45943	5.3505	-0.58	0.31	-0.27
mraZ	b0081	yabB_b0081_at		8.18388	7.52356	7.67737	-0.39	0.06	-0.33	+
mreB	b3251	mreB_b3251_at	regulator of ftsI, penicillin binding protein 3, septation function	9.86233	9.63463	9.41532	-0.53	0.08	-0.44
mreC	b3250	mreC_b3250_at	rod shape-determining protein	8.1179	9.17218	8.93723	-0.29	-0.09	-0.39
mrp	b2113	mrp_b2113_at	putative ATPase	10.2163	10.7946	10.4862	-0.21	0.53	0.33
msbA	b0914	msbA_b0914_at	ATP-binding transport protein; multicopy suppressor of htrB	11.2622	11.6516	11.5923	-0.77	0.14	-0.62
mscL	b3291	mscL_b3291_at	mechanosensitive channel	10.712	11.2392	11.1568	0.79	0.13	0.92
mscS	b2924	yggB_b2924_at	Mechanosensitive channel MscS; heptameric	9.38629	9.67737	9.77182	1.5	-0.98	0.52
msrA	b4219	msrA_b4219_at	peptide methionine sulfoxide reductase	10.3372	10.5425	10.0102	0.58	-0.66	-0.08
msyB	b1051	msyB_b1051_at	acidic protein suppresses mutants lacking function of protein export	8.49985	9.26866	9.12438	1.92	-1.27	0.65
mtlA	b3599	mtlA_b3599_at	PTS family enzyme IICB (N-terminal); enzyme IIA (C-terminal), mannitol-specific	12.5719	11.7833	11.6532	0.16	0.23	0.39
mtlD	b3600	mtlD_b3600_at	mannitol-1-phosphate dehydrogenase	10.705	9.2031	10.1831	0.97	0.01	0.98
mtlR	b3601	mtlR_b3601_at	repressor for mtl	9.18735	8.60585	9.26959	0.82	-0.01	0.81	-						+
murA	b3189	murA_b3189_at	UDP-N-acetylglucosamine 1-carboxyvinyltransferase	13.5331	11.6163	12.8875	-0.38	-0.19	-0.57	-
murI	b3967	murI_b3967_at	glutamate racemase	10.0109	9.84894	9.62187	0.09	0.56	0.65
mutL	b4170	mutL_b4170_at	enzyme in methyl-directed mismatch repair	10.4488	9.4816	9.46883	-1.18	-1.99	-3.17
nadA	b0750	nadA_b0750_at	quinolinate synthetase, A protein	9.19007	8.37243	8.38068	0.29	-0.11	0.18
nagA	b0677	nagA_b0677_at	N-acetylglucosamine-6-phosphate deacetylase	8.89996	9.28309	9.47228	-0.07	0.37	0.3
nagB	b0678	nagB_b0678_at	glucosamine-6-phosphate deaminase	9.17168	9.08188	8.52082	0.47	0.52	0.98
nagD	b0675	nagD_b0675_at	N-acetylglucosamine metabolism	8.64133	9.82225	11.814	-0.63	0.25	-0.38
nagE	b0679	nagE_b0679_at	PTS family enzyme IIC (N-terminal); enzyme IIB (center); enzyme IIC (C-terminal)	8.37547	8.08534	8.19673	-0.81	1.59	0.78					+
nagZ	b1107	ycfO_b1107_at	Beta-N-acetylglucosaminidase	10.5011	10.5705	10.1978	0.5	-0.24	0.26
nanA	b3225	nanA_b3225_at	N-acetylneuraminate lyase (aldolase); catabolism of sialic acid	10.9701	10.5028	9.98598	-0.82	1.33	0.51					+
nanC	b4311	yjhA_b4311_at	Probable N-acetylneuraminic acid outer membrane channel protein	9.25644	9.88829	9.63463	-0.4	0.67	0.27			-
nanT	b3224	nanT_b3224_at	sialic acid transporter	10.3819	11.1888	9.6014	-0.49	0.64	0.15					+
napF	b2208	napF_b2208_at	Fe-S ferredoxin-type protein, electron transfer	11.1797	10.6792	10.9196	-0.59	0.45	-0.14
napG	b2205	napG_b2205_at	ferredoxin-type protein: electron transfer	8.38327	9.19943	7.87221	-0.39	0.19	-0.2
napH	b2204	napH_b2204_at	ferredoxin-type protein, electron transfer	7.33896	7.74214	7.06824	-0.37	0.17	-0.2
narG	b1224	narG_b1224_at	nitrate reductase 1, alpha subunit	8.97671	9.47086	8.82655	3.12	-1.19	1.92
narH	b1225	narH_b1225_at	nitrate reductase 1, beta subunit	8.72247	9.30879	8.86357	3.2	-1.25	1.94
narI	b1227	narI_b1227_at	nitrate reductase 1, cytochrome b(NR), gamma subunit	9.65356	10.0421	9.85689	0.84	-0.04	0.79
narJ	b1226	narJ_b1226_at	nitrate reductase 1, delta subunit, assembly function	9.85783	10.225	10.0569	2.58	-0.9	1.68
narK	b1223	narK_b1223_at	nitrite extrusion protein	13.4161	10.2969	11.4918	1.25	0.05	1.3
narP	b2193	narP_b2193_at	nitrate/nitrite response regulator (sensor NarQ)	12.5931	9.39468	10.6484	-0.92	0.54	-0.38	+
narQ	b2469	narQ_b2469_at	sensor for nitrate reductase system, protein histidine kinase (acts on NarP and narL)	11.7828	10.9435	10.988	-0.23	-0.04	-0.27	+
narX	b1222	narX_b1222_at	nitrate/nitrate sensor, histidine protein kinase acts on NarL regulator	11.7553	9.17667	10.0802	0.23	-0.01	0.22
ndh	b1109	ndh_b1109_at	respiratory NADH dehydrogenase	11.7368	10.4878	10.4358	-0.61	0.29	-0.32
nemA	b1650	nemA_b1650_at	N-ethylmaleimide reductase	9.37243	10.2951	9.75121	1.14	1.17	2.31
nfi	b3998	nfi_b3998_at	endonuclease V (deoxyinosine 3'endoduclease)	8.14006	8.37025	8.4132	0.44	-0.3	0.13	+
nfo	b2159	nfo_b2159_at	endonuclease IV	11.0345	10.8015	10.8159	-0.22	-0.24	-0.46
nfrB	b0569	nfrB_b0569_at	bacteriophage N4 receptor, outer membrane protein	7.17692	7.78856	7.49665	-0.43	0.36	-0.07	+		-
nfsA	b0851	mdaA_b0851_at	Nitroreductase A	8.42249	8.69975	9.53119	-0.201726	-0.29118	-0.492906
nhaA	b0019	nhaA_b0019_at	Na+/H antiporter, pH dependent	11.6936	10.5579	9.385	1.93	-0.93	1
nhaB	b1186	nhaB_b1186_at	Na+/H+ antiporter, pH independent	9.75856	9.32148	9.62571	-0.04	0.41	0.37
nhaR	b0020	nhaR_b0020_at	transcriptional activator of nhaA	9.43442	9.65553	9.89573	1.47	-0.27	1.2
nikA	b3476	nikA_b3476_at	periplasmic binding protein for nickel	8.54419	8.97441	8.61361	0.7	0.14	0.84			+
nikB	b3477	nikB_b3477_at	transport of nickel, membrane protein	11.1311	9.20555	10.1352	0.5	0.07	0.56
nikC	b3478	nikC_b3478_at	transport of nickel, membrane protein	9.45738	9.49665	9.08852	0.7	0.16	0.86
nikD	b3479	nikD_b3479_at	ATP-binding protein of nickel transport system	9.57042	8.10119	8.36676	0.6	0.14	0.74
nikE	b3480	nikE_b3480_at	ATP-binding protein of nickel transport system	9.16917	8.46761	8.32508	0.45	0.04	0.49
nirB	b3365	nirB_b3365_at	nitrite reductase (NAD(P)H) subunit	9.09513	8.5988	8.5306	-0.74	0.84	0.09
nirD	b3366	nirD_b3366_at	nitrite reductase (NAD(P)H) subunit	9.45204	8.74853	8.5932	-0.59	0.67	0.08
nlpB	b2477	nlpB_b2477_at	lipoprotein-34	10.5756	9.97757	9.83936	-0.28	0.05	-0.23	-
nlpD	b2742	nlpD_b2742_at	lipoprotein	9.12903	8.67842	8.63517	0.25	-0.81	-0.57	+
nlpI	b3163	yhbM_b3163_at	Minor lipoprotein; mutation causes osmotic sensitivity and filamentation at elevated temperatures	9.13417	9.87774	9.04248	-0.54	0.41	-0.13	-
nmpC	b0553	nmpC_b0553_at	outer membrane porin protein; locus of qsr prophage	8.2211	8.80768	8.13802	-2.4	0.43	-1.97	-		-	-
npr	b3206	ptsO_b3206_at	phosphocarrier protein HPr-like NPr, nitrogen related, exchanges phosphate with Enzyme I, Hpr	9.87452	10.1519	10.1032	0.4	-0.16	0.24
nrdD	b4238	nrdD_b4238_at	anaerobic ribonucleoside-triphosphate reductase	13.5042	13.2584	14.0713	-1.16	1.39	0.23
nrdG	b4237	nrdG_b4237_at	anaerobic ribonucleotide reductase activating protein	11.5744	12.1143	11.7074	-0.92	1.18	0.26
nrfA	b4070	nrfA_b4070_at	nitrite reductase periplasmic cytochrome c(552)	11.2051	13.6062	13.1736	0.56	1.5	2.06			+
nrfB	b4071	nrfB_b4071_at	formate-dependent nitrite reductase; a penta-haeme cytochrome c	9.29921	8.89845	9.06286	0.56	2.05	2.62
nrfC	b4072	nrfC_b4072_at	formate-dependent nitrite reductase; Fe-S centers	9.90869	11.0647	9.67895	0.3	0.84	1.15
nrfF	b4075	nrfF_b4075_at	part of formate-dependent nitrite reductase complex	8.48905	9.4113	8.23122	0.13	0.23	0.35			+
nrfG	b4076	nrfG_b4076_at	part of formate-dependent nitrite reductase complex	10.7503	10.1897	8.6858	-0.13	0.27	0.14
nudB	b1865	ntpA_b1865_at	dATP pyrophosphohydrolase	10.3062	9.7413	7.69	-0.3	0.01	-0.3	-
nudC	b3996	yjaD_b3996_at	NADH pyrophosphatase	9.47735	9.17617	8.33181	0.44	-0.39	0.05
nudF	b3034	nudF	ADP-sugar pyrophosphatase; sole ADP-glucose hydrolase, activity limits glycogen production; one of several ADP-ribose hydrolases; creBC regulon; non-essential	8.44336	8.31741	8.08905	0.53	-0.21	0.33
nudH	b2830	ygdP_b2830_at	Di-adenosine pentaphosphate pyrophosphatase, Ap5A hydrolase	7.2182	7.34961	7.07575	-0.38	0.18	-0.2	+
nuoA	b2288	nuoA_b2288_at	NADH dehydrogenase I chain A	10.8989	11.2021	11.195	-0.79	-0.07	-0.86
nuoB	b2287	nuoB_b2287_at	NADH dehydrogenase I chain B	8.99774	8.55689	8.9507	-0.69	-0.23	-0.92
nuoC	b2286	nuoC_b2286_at	NADH dehydrogenase I chain C, D	10.7255	10.1928	10.3995	-0.83	-0.22	-1.05	+
nuoE	b2285	nuoE_b2285_at	NADH dehydrogenase I chain E	11.1937	11.5718	11.3962	-0.71	-0.2	-0.91	+
nuoF	b2284	nuoF_b2284_at	NADH dehydrogenase I chain F	11.4979	12.2842	12.3537	-1	-0.4	-1.4	+
nuoG	b2283	nuoG_b2283_at	NADH dehydrogenase I chain G	11.7901	12.4842	12.7142	-0.98	-0.56	-1.54	+
nuoH	b2282	nuoH_b2282_at	NADH dehydrogenase I chain H	11.2718	12.0984	12.3169	-0.91	-0.49	-1.4	+
nuoI	b2281	nuoI_b2281_at	NADH dehydrogenase I chain I	11.7775	12.4899	12.6894	-0.64	-0.53	-1.17	+					+
nuoJ	b2280	nuoJ_b2280_at	NADH dehydrogenase I chain J	10.7045	11.7016	12.1011	-0.67	-0.45	-1.11	+
nuoK	b2279	nuoK_b2279_at	NADH dehydrogenase I chain K	10.2192	11.197	11.7588	-0.95	-0.52	-1.46						+
nuoN	b2276	nuoN_b2276_at	NADH dehydrogenase I chain N	10.6951	11.6016	12.0955	-0.46	-0.42	-0.89
nupG	b2964	nupG_b2964_at	transport of nucleosides, permease protein	10.5473	11.1891	11.7145	-0.31	1.38	1.07
nusA	b3169	nusA_b3169_at	transcription pausing; L factor	10.7906	11.4562	11.9035	-0.91	0.15	-0.76	-
nusG	b3982	nusG_b3982_at	component in transcription antitermination	9.88203	10.8276	11.3445	-0.73	0.09	-0.64	+
obgE	b3183	yhbZ_b3183_at	DNA-binding GTPase involved in cell partioning and DNA repair; mutants have lowered DnaA; required for phage lambda development; multicopy suppresssor of ftsJ(rrmJ)	9.87175	10.7124	11.2292	-0.88	0.34	-0.54	+
ompF	b0929	ompF_b0929_at	outer membrane protein 1a (Ia;b;F)	10.3371	10.8009	11.2225	-3.71	2.04	-1.67	+		-	-	-	-
ompR	b3405	ompR_b3405_at	response regulator (sensor, EnvZ) affecting transcription of ompC and ompF: outer membrane protein synthesis	9.51649	9.83067	8.44956	-0.24	-0.16	-0.4	+		-	+
ompT	b0565	ompT_b0565_at	outer membrane protein 3b (a), protease VII	11.9245	12.8357	12.6835	-1.8	-0.22	-2.03	+		-	+			-
oppA	b1243	oppA_b1243_at	oligopeptide transport protein (ABC superfamily, peri_bind)	10.9209	11.6511	11.5581	-0.42	-1.04	-1.46	+		-	+	+
oppB	b1244	oppB_b1244_at	oligopeptide transport permease protein	9.17468	10.0564	9.7151	-0.87	-1.32	-2.19	+				+
oppC	b1245	oppC_b1245_at	homolog of Salmonella oligopeptide transport permease protein	9.44646	13.1599	11.1165	-0.73	-1.08	-1.81	-				+
oppD	b1246	oppD_b1246_at	homolog of Salmonella ATP-binding protein of oligopeptide ABC transport system	9.978	10.2171	10.3763	-0.9	-0.88	-1.78					+
oppF	b1247	oppF_b1247_at	homolog of Salmonella ATP-binding protein of oligopeptide ABC transport system	11.593	13.3955	13.6185	-0.53	-0.46	-0.99
osmB	b1283	osmB_b1283_at	osmotically inducible lipoprotein	10.6625	11.0835	12.1223	1.57	-2.12	-0.56
osmC	b1482	osmC_b1482_at	osmotically inducible protein	9.10643	9.97842	11.2979	1.64	-1.21	0.43					+		+
osmE	b1739	osmE_b1739_at	activator of ntrL gene	9.82639	10.5571	11.636	1.57	-0.45	1.11
osmY	b4376	osmY_b4376_at	hyperosmotically inducible periplasmic protein	9.36982	10.2694	11.1528	0.69	-1.65	-0.96			-		+		+
otsB	b1897	otsB_b1897_at	trehalose-6-phosphate phophatase, biosynthetic	9.28563	9.81362	10.2745	1.69	-1.23	0.46					+		+
paaY	b1400	b1400_at	phenylacetic acid degradation protein; putative transferase	10.5346	8.96953	11.0898	0.47	-0.12	0.35
pabC	b1096	pabC_b1096_at	4-amino-4-deoxychorismate lyase	10.8724	9.23458	10.4434	-0.17	-0.3	-0.47	+
pagB	b4023	yjbD_b4023_at	Salmonella ortholog regulated by PhoP	11.0111	9.44336	9.89739	-0.1	0.43	0.33	+
pagP	b0622	crcA_b0622_at		10.5807	9.89254	11.5432	1.57	0.13	1.7			+
pal	b0741	pal_b0741_at	peptidoglycan-associated lipoprotein	11.481	9.79214	11.0229	-0.21	-0.24	-0.44
panE	b0425	apbA_b0425_at	2-dehydropantoate 2-reductase	8.71081	8.24079	8.36194	0.08	0.39	0.47	+
pckA	b3403	pckA_b3403_at	phosphoenolpyruvate carboxykinase	8.16088	8.32778	8.62644	0.18	0.41	0.58
pcnB	b0143	pcnB_b0143_at	poly(A) polymerase I	10.31	10.4129	9.98114	-0.74	0.21	-0.53	+
pdxH	b1638	pdxH_b1638_at	pyridoxine 5'-phosphate oxidase	9.51274	7.93899	7.80864	0.74	0.41	1.16	+
pdxJ	b2564	pdxJ_b2564_at	carries out condensation and ring closure step after PdxA in pyridoxine biosynthesis	11.5001	11.7053	11.941	0.32	0.32	0.64	+
pdxK	b4218	pdxK_b2418_at	pyridoxal-pyridoxamine kinase/hydroxymethylpyrimidine kinase	9.46209	9.38133	8.99548	-0.24	1.03	0.79
pdxY	b1636	pdxY_b1636_at	pyridoxal kinase 2 / pyridoxine kinase	11.5566	11.3807	10.9738	0.18	0.22	0.39	+
pepB	b2523	pepB_b2523_at	putative peptidase	9.47492	10.2183	10.0065	-0.35	0.51	0.16	+
pepE	b4021	pepE_b4021_at	(alpha)-aspartyl dipeptidase	10.7791	10.0374	9.6237	-0.08	0.99	0.91	+
pfkB	b1723	pfkB_b1723_at	6-phosphofructokinase II; suppressor of pfkA	10.6692	10.3473	10.0275	1.61	-0.98	0.63
pflB	b0903	pflB_b0903_at	formate acetyltransferase 1	8.99379	9.2341	8.20212	0.45	0.14	0.6					+
pgi	b4025	pgi_b4025_at	glucosephosphate isomerase	9.69	9.51452	9.29669	0.9	-0.41	0.49	-					+
pgk	b2926	pgk_b2926_at	phosphoglycerate kinase	10.3365	10.4162	9.42752	0.77	-0.46	0.31
pheA	b2599	pheA_b2599_at	bifunctional: chorismate mutase P (N-terminal); prephenate dehydratase (C-terminal)	11.7783	10.1664	11.1445	-0.22	-0.61	-0.82
pheL	b2598	pheL_b2598_at	leader peptide of chorismate mutase-P-prephenate dehydratase	13.1642	12.7119	12.5686	-0.03	-1.41	-1.45
pheS	b1714	pheS_b1714_at	phenylalanine tRNA synthetase, alpha-subunit	12.5066	11.6076	12.0213	-0.97	-0.36	-1.33
pheT	b1713	pheT_b1713_at	phenylalanine tRNA synthetase, beta-subunit	12.7455	10.5482	11.533	0.2	-0.61	-0.41
pheU	b4134	pheU_b4134_s_at	Phenylalanine tRNA	13.9096	13.1366	13.6004	-0.62	0.45	-0.17
pheV	b2967	pheV_b2967_s_at	Phenylalanine tRNA	7.96347	8.17842	8.78692	-0.5	0.49	-0.02
phoP	b1130	phoP_b1130_at	transcriptional regulatory protein	5.56682	5.59991	7.01458	0.63	-0.26	0.37
phr	b0708	phrB_b0708_at	deoxyribodipyrimidine photolyase (photoreactivation)	10.1568	11.127	11.4879	0.73	-0.32	0.41
pitA	b3493	pitA_b3493_at	low-affinity phosphate transport	11.6369	11.4371	12.0455	-0.75	-0.22	-0.97
pldB	b3825	pldB_b3825_at	lysophospholipase L(2)	7.8586	8.47411	8.02735	0.38	0.06	0.44
plsC	b3018	plsC_b3018_at	1-acyl-sn-glycerol-3-phosphate acyltransferase	7.26115	7.7662	7.28077	-0.29	0.19	-0.1
plsX	b1090	plsX_b1090_at	fatty acid/phospholipid synthesis protein, methyltransferase domain	11.4907	10.8634	11.1245	-0.52	-0.15	-0.68
pmbA	b4235	pmbA_b4235_at	maturation of antibiotic MccB17, see tld genes	9.5632	8.83162	9.15279	0.38	-0.24	0.14
pncA	b1768	ydjB_b1768_at	Nicotinamide deamidase	9.60696	10.3536	10.5773	-0.65	-0.31	-0.96	-
pnp	b3164	pnp_b3164_at	polynucleotide phosphorylase; cytidylate kinase activity	9.78349	9.3996	9.34407	-0.67	0.23	-0.43
pntA	b1603	pntA_b1603_at	pyridine nucleotide transhydrogenase (proton pump), alpha subunit	9.92526	10.2197	10.0282	-0.44	-0.42	-0.87
pntB	b1602	pntB_b1602_at	pyridine nucleotide transhydrogenase (proton pump), beta subunit	10.8011	11.3245	11.4784	-0.45	-0.25	-0.71
pnuC	b0751	pnuC_b0751_at	nucleoside/purine/pyrimidine transport protein (NMN family)	9.77215	9.38952	9.633	0.56	-0.21	0.35
potA	b1126	potA_b1126_at	ATP-binding component of spermidine/putrescine transport	8.63916	9.2891	9.60326	-0.65	-0.05	-0.71
potB	b1125	potB_b1125_at	spermidine/putrescine transport protein (ABC superfamily, membrane)	11.1148	11.7799	11.5493	-0.78	0.06	-0.72	-
potC	b1124	potC_b1124_at	spermidine/putrescine transport protein (ABC superfamily, membrane)	10.9341	11.3751	11.7994	-0.42	-0.4	-0.82
potD	b1123	potD_b1123_at	spermidine/putrescine periplasmic transport protein	9.45841	9.91109	10.1635	-0.89	-0.51	-1.4			-	-
poxB	b0871	poxB_b0871_at	pyruvate oxidase	8.52199	7.96521	8.17692	1.86	-0.71	1.15	-				+
pphB	b2734	pphB_b2734_at	protein phosphatase 2	9.44481	10.0986	10.1528	-0.34	-0.02	-0.36	-
ppiA	b3363	ppiA_b3363_at	peptidyl-prolyl cis-trans isomerase A (rotamase A)	8.51924	9.3015	9.23817	-0.36	-0.68	-1.04	+
pppA	b2972	b2972_at	bifunctional prepilin peptidase	10.3708	10.7864	11.1887	-2.1	0.51	-1.59
ppsA	b1702	ppsA_b1702_at	phosphoenolpyruvate synthase	9.61324	10.5001	11.0105	0.74	-0.66	0.08
pqiB	b0951	pqiB_b0951_at	paraquat-inducible protein B	11.861	9.99619	10.7068	0.49	-0.26	0.23
prc	b1830	prc_b1830_at	carboxy-terminal protease for penicillin-binding protein 3	7.61324	7.94895	7.97212	0.32	0.05	0.37			+
prfA	b1211	prfA_b1211_at	peptide chain release factor RF-1	10.0712	10.4298	11.1075	-0.56	0.27	-0.3
prfB	b2891	prfB_b2891_at	peptide chain release factor RF-2	8.18982	10.2907	9.78431	-0.33	0.04	-0.29
prfC	b4375	prfC_b4375_at	peptide chain release factor RF-3	10.1923	9.45677	10.1139	-0.67	0.3	-0.37					+
priB	b4201	priB_b4201_at	primosomal replication protein N	9.26491	8.77479	9.03149	-1.02	-0.02	-1.03
prmB	b2330	yfcB_b2330_at	50S subunit L3 protein glutamine methyltransferase	10.3001	9.97871	9.93162	-0.36	0.21	-0.15
prmC	b1212	hemK_b1212_at	methyltransferase for peptide chain release factors RF-1 and RF-2	9.27915	9.84282	9.57762	-0.31	0.16	-0.15	-
proC	b0386	proC_b0386_at	pyrroline-5-carboxylate reductase	11.6812	12.0131	11.9751	0.24	0.15	0.39
proV	b2677	proV_b2677_at	ATP-binding component of transport system for glycine, betaine and proline	8.65821	9.32733	9.02791	-2.77	-0.33	-3.11					+
proW	b2678	proW_b2678_at	glycine/betaine/proline transport protein (ABC superfamily, membrane)	12.4948	13.5099	13.5279	-1.73	-0.14	-1.87	-				+
proX	b2679	proX_b2679_at	glycine/betaine/proline transport protein (ABC superfamily, peri_bind)	11.1956	11.5544	11.3465	-1.51	-0.05	-1.56	-				+
prsA	b1207	prsA_b1207_at	phosphoribosylpyrophosphate synthetase	8.47289	8.783	8.62205	-0.58	0.02	-0.56
psiF	b0384	psiF_b0384_at	induced by phosphate starvation	9.89724	9.65625	9.50621	2.19	-0.3	1.89
pspA	b1304	pspA_b1304_at	phage shock protein, inner membrane protein	7.42122	10.1936	10.527	-0.25	-0.52	-0.77
pspE	b1308	pspE_b1308_at	phage shock protein	8.77347	10.5067	10.6472	0.78	1.16	1.94	-
pspF	b1303	pspF_b1303_at	psp operon transcriptional activator	8.98584	10.4947	10.5442	0.04	0.28	0.32	-
pstA	b3726	pstA_b3726_at	high-affinity phosphate transport protein (ABC superfamily, membrane)	10.1742	10.7571	10.7365	0.01	-0.23	-0.21	-
pstB	b3725	pstB_b3725_at	ATP-binding component of high-affinity phosphate-specific transport system	9.86573	7.67596	7.97384	0.08	-0.45	-0.37	-
pstC	b3727	pstC_b3727_at	high-affinity phosphate transport protein (ABC superfamily, membrane)	9.33539	9.58383	10.1077	0.34	-0.63	-0.29
pstS	b3728	pstS_b3728_at	high-affinity phosphate transport protein (ABC superfamily, peri_bind)	9.83289	9.05284	7.88935	0.33	-0.78	-0.46	+		-	-
pth	b1204	pth_b1204_at	peptidyl-tRNA hydrolase	8.54882	8.50779	8.2293	-0.46		-0.46	-
ptsG	b1101	ptsG_b1101_at	PTS family enzyme IIC (N-terminal); enzyme IIB (C-terminal), glucose-specific	9.11556	9.10093	9.328	-0.24	0.7	0.47						+
purA	b4177	purA_b4177_at	adenylosuccinate synthetase	9.71149	9.62936	10.0811	0.09	-0.56	-0.47	-
purB	b1131	purB_b1131_at	adenylosuccinate lyase	7.58496	7.24603	7.87774	-0.12	-0.3	-0.42	-
purD	b4005	purD_b4005_at	phosphoribosylglycinamide synthetase (GAR synthetase)	9.03177	8.70563	9.48804	0.48	-0.03	0.45	-
purH	b4006	purH_b4006_at	bifunctional: IMP cyclohydrolase (N-terminal); phosphoribosylaminoimidazolecarboxamide formyltransferase (C-terminal)	9.22135	9.68141	9.68247	-0.43	0.12	-0.32
purM	b4299	purM_b2499_at	phosphoribosylaminoimidazole synthetase (AIR synthetase)	11.9429	12.18	11.4756	-0.55	0.28	-0.27
purR	b1658	purR_b1658_at	transcriptional repressor for de novo purine nucleotide synthesis (GalR/LacI family)	10.7969	10.7084	11.2684	-0.32	0.15	-0.17						+
puuE	b1302	goaG_b1302_at	4-aminobutyrate aminotransferase	9.82956	9.94793	10.2472	-0.21	0.34	0.12	-
pyrB	b4245	pyrB_b4245_at	Aspartate transcarbamylase	10.0426	9.56548	9.596	-0.27	0.89	0.63						-	-
pyrC	b1062	pyrC_b1062_at	dihydro-orotase	7.64024	8.07307	7.95594	-0.57	0.55	-0.02	+
pyrD	b0945	pyrD_b0945_at	dihydro-orotate dehydrogenase	8.16692	8.71699	8.43546	-0.74	0.8	0.05						-
pyrG	b2780	pyrG_b2780_at	CTP synthetase	8.88509	9.2097	9.05664	-0.3	-0.24	-0.54
pyrI	b4244	pyrI_b4244_at	aspartate carbamoyltransferase, regulatory subunit	8.52513	8.73809	8.40003	-0.18	0.58	0.4
qor	b4051	qor_b4051_at	quinone oxidoreductase	9.2317	9.49825	8.60622	1.1	-0.39	0.71
queA	b0405	queA_b0405_at	S-adenosylmethionine:tRNA (m6t6A37) ribosyltransferase-isomerase	8.32823	8.90026	8.34829	-0.45	0.24	-0.21
queC	b0444	ybaX_b0444_at	Putative aluminum tolerance protein	8.63807	9.38306	8.58383	0.19	-0.02	0.17
rarA	b0892	ycaJ_b0892_at	Involved in processing recombnation intermediates at replication forks, affecting dimer formation; grows poorly when combined with xer or dif mutations; homologous to dnaX and ruvB	11.5055	11.8045	12.0427	-0.42	0.05	-0.36
ravA	b3746	yieN_b3746_at	putative 2-component regulator	9.29646	9.47594	8.89391	0.56	-0.09	0.46
rbbA	b3486	yhiH_b3486_at	Ribosome-associated ATPase, required for protein synthesis; hygromycin B inhibits RbbA ATPase and releases RbbA from ribosomes; binds protein S1	11.0353	9.93575	10.3217	-0.29	-0.27	-0.56
rbfA	b3167	rbfA_b3167_at	ribosome-binding factor A	9.59824	10.0527	9.80896	-1.07	0.16	-0.91	+	-
rbn	b2268	elaC_b2268_at		12.2609	9.76934	10.6856	-0.69	0.19	-0.5	+
rbsA	b3749	rbsA_b3749_at	ATP-binding component of D-ribose high-affinity transport system	9.20433	9.62022	9.56872	0.08	0.36	0.45	+				+
rbsB	b3751	rbsB_b3751_f_at	D-ribose periplasmic binding protein	9.8181	9.26209	9.35623	0.94	-0.07	0.87	+			+	+
rbsC	b3750	rbsC_b3750_at	D-ribose high-affinity transport system	8.43421	8.71973	8.99124	0.78	-0.66	0.13	+				+
rbsD	b3748	rbsD_b3748_at	D-ribose high-affinity transport system; membrane-associated protein	9.52337	10.5924	10.4348	0.35	0.97	1.31					+
rcsA	b1591	b1591_at	putative dimethyl sulfoxide reductase component	9.14364	9.83147	9.64422	-0.45	0.61	0.16
rcsF	b0196	rcsF_b0196_at	regulator in colanic acid synthesis; interacts with RcsB	13.2512	12.3155	12.3838	0.79	-0.29	0.51	-
rdoA	b3859	yihE_b3859_at	in operon with dsbA in E. coli, cpx regulon, probably involved in extracytoplasmic stress response in E. coli	10.7375	9.95594	10.6115	-0.64	-0.71	-1.35	-
recA	b2699	recA_b2699_at	DNA strand exchange and recombination protein with protease and nuclease activity	12.3046	11.959	10.9898	-0.58	0.05	-0.53
recO	b2565	recO_b2565_at	DNA (gap) repair protein	10.1812	10.6294	10.0213	0.21	0.38	0.59	-
recR	b0472	recR_b0472_at	putative recombination protein, gap repair	5.73606	5.94251	8.16842	-0.19	-0.4	-0.58
recX	b2698	oraA_b2698_at	regulator, OraA protein	10.2711	9.47837	9.7657	-0.07	0.52	0.45
rfaC	b3621	rfaC_b3621_at	heptosyl transferase I; lipopolysaccharide core biosynthesis	9.81089	10.4489	11.1598	-0.17	-0.31	-0.48
rfbA	b2039	rfbA_b2039_at	dTDP-glucose pyrophosphorylase	10.7899	11.3686	11.3169	-0.93	0.16	-0.76
rfbB	b2041	rfbB_b2041_at	dTDP-glucose 4,6 dehydratase	10.0352	9.824	9.44128	-0.97	0.09	-0.87	-
rfbC	b2038	rfbC_b2038_at	dTDP-4,deoxyrhamnose 3,5 epimerase	10.8082	10.9958	11.391	-1.14	0.31	-0.83	-
rfbD	b2040	rfbD_b2040_at	TDP-rhamnose synthetase, NAD(P)-binding	8.33584	8.40812	7.8857	-0.78	0.09	-0.7	+
rfe	b3784	rfe_b3784_at	UDP-GlcNAc:undecaprenylphosphate GlcNAc-1-phosphate transferase	9.64746	9.81794	10.132	-0.45	0.55	0.1
rffM	b3794	wecG_b3794_at	probable UDP-N-acetyl-D-mannosaminuronic acid transferase	10.7831	11.7081	11.5435	0.43	-0.19	0.24	-
rhlB	b3780	rhlB_b3780_at	putative ATP-dependent RNA helicase	10.5824	11.5509	11.4569	-0.05	-0.39	-0.43
rho	b3783	rho_b3783_at	transcription termination factor Rho; polarity suppressor	9.43505	10.576	10.267	-0.28	0.49	0.21
rhsD	b0497	rhsD_b0497_at	rhsD protein in rhs element	10.2496	11.0342	10.9452	-1.27	0.65	-0.62
rhtC	b3823	yigJ_b3823_at	Threonine efflux pump; overproduction confers resistance to elevated levels of exogenous L-threonine	9.24698	9.69314	9.14593	-0.27	0.26	-0.01	+
ribA	b1277	ribA_b1277_at	GTP cyclohydrolase II	8.67737	8.25125	8.4363	-0.6	0.68	0.09
ribD	b0414	ribD_b0414_at	bifunctional: diaminohydroxyphosphoribosylaminopyrimidine deaminase (N-terminal); 5-amino-6-(5-phosphoribosylamino) uracil reductase	9.88844	9.93664	10.3222	0.01	0.24	0.25
rihA	b0414	ybeK_b0651_at	Ribonucleoside hydrolase, pyrimidine specific	10.7747	11.0506	10.5621	-0.22	0.7	0.48
rimM	b2608	yfjA_b2608_at	21-kDa protein essential for 16S RNA processing	6.70874	7.97957	7.33002	-0.48	-0.01	-0.49	+
rimN	b3282	yrdC_b3282_at	binds dsRNA; low abundance protein; hypF, yciO paralog	8.18438	8.45368	8.19574	-0.31	-0.06	-0.37
rlpB	b0641	rlpB_b0641_at	a minor lipoprotein	9.59395	10.1928	9.50779	-0.13	-0.59	-0.72
rmf	b0953	rmf_b0953_at	ribosome modulation factor	10.3961	10.3901	10.145	1.83	-2.57	-0.73		-
rmuC	b3832	yigN_b3832_at	DNA recombination protein; mutants have elevated recombination at microhomologies	9.96391	10.1871	9.48603	-0.55	0.38	-0.17	+
rnb	b1286	rnb_b1286_at	RNase II, mRNA degradation	13.4588	13.9373	13.9464	-0.47	-0.51	-0.98
rnc	b2567	rnc_b2567_at	RNase III, ds RNA	8.97613	9.28563	9.34119	-0.6	0.23	-0.38	-
rne	b1084	rne_b1084_at	RNase E, membrane attachment, mRNA turnover, maturation 5S RNA	9.824	9.95128	10.5424	-0.47	-0.15	-0.61
rnhB	b0183	rnhB_b0183_at	RNAse HII	11.6567	9.82448	12.3899	-0.42	-0.02	-0.44
rnk	b0610	rnk_b0610_at	Regulator nucleoside-diP kinase	9.35689	9.91154	9.5308
rnpA	b3704	rnpA_b3704_at	RNase P, protein component; protein C5	8.47127	8.93811	9.44688	-0.41	-0.67	-1.08
rnt	b1652	rnt_b1652_at	RNase T	9.48281	10.0872	9.85938
rob	b4396	rob_b4396_at	right origin-binding protein	10.4175	10.8829	11.0283	0.51	0.33	0.84
rpe	b3386	rpe_b3386_at	D-ribulose-5-phosphate 3-epimerase	9.79312	10.2107	10.2343	-0.5	-0.1	-0.6
rplA	b3984	rplA_b3984_at	50S ribosomal subunit protein L1, regulates synthesis of L1 and L11	10.1406	10.5481	11.2174	-0.76	0.07	-0.69		-
rplB	b3317	rplB_b3317_at	50S ribosomal subunit protein L2	10.2975	9.78692	9.4543	-1.52	0.12	-1.4		-			-
rplC	b3320	rplC_b3320_at	50S ribosomal subunit protein L3	9.83115	10.3292	10.4303	-0.87	0.08	-0.79		-			-
rplD	b3319	rplD_b3319_at	50S ribosomal subunit protein L4, regulates expression of S10 operon	13.2023	13.9649	13.8951	-1.14	0.07	-1.07		-			-
rplE	b3308	rplE_b3308_at	50S ribosomal subunit protein L5	11.5921	13.1167	12.9925	-0.44	-0.04	-0.48		-			-
rplF	b3305	rplF_b3305_at	50S ribosomal subunit protein L6	12.9523	13.8229	13.745	-0.58	0.02	-0.55		-			-
rplI	b4203	rplI_b4203_at	50S ribosomal subunit protein L9	12.6208	13.7621	13.6872	-1.38	0.11	-1.27		-
rplJ	b3985	rplJ_b3985_at	50S ribosomal subunit protein L10	13.6635	14.1007	14.1396	-0.79	0.16	-0.63		-			-
rplK	b3983	rplK_b3983_at	50S ribosomal subunit protein L11	13.3265	13.9025	13.8777	-0.73	0.11	-0.62		-
rplL	b3986	rplL_b3986_f_at	50S ribosomal subunit protein L7/L12	10.2466	11.6311	11.5171	-0.53	0.07	-0.46		-			-
rplM	b3231	rplM_b3231_at	50S ribosomal subunit protein L13	12.8629	13.6484	13.4903	-1.29	0.06	-1.22		-			-
rplO	b3301	rplO_b3301_at	50S ribosomal subunit protein L15	13.0807	13.8111	13.7014	-0.76	-0.03	-0.79		-			-
rplP	b3313	rplP_b3313_at	50S ribosomal subunit protein L16	13.1177	13.6456	13.58	-1.26	0.14	-1.13		-			-
rplQ	b3294	rplQ_b3294_at	50S ribosomal subunit protein L17	11.9841	13.2714	13.2083	-1.19	0.22	-0.97		-			-
rplR	b3304	rplR_b3304_at	50S ribosomal subunit protein L18	12.9707	13.7301	13.7638	-0.83		-0.83		-			-
rplS	b2606	rplS_b2606_at	30S ribosomal subunit protein S19	12.0059	13.2696	13.1323	-1.11	0.01	-1.1		-			-
rplT	b1716	rplT_b1716_at	50S ribosomal subunit protein L20, also posttranslational autoregulator	11.551	12.7427	12.5226	-0.74	0.41	-0.33		-
rplU	b3186	rplU_b3186_at	50S ribosomal subunit protein L21	12.6362	13.469	13.4701	-0.9	0.32	-0.58		-			-
rplV	b3315	rplV_b3315_at	50S ribosomal subunit protein L22	11.3951	12.5021	12.4919	-1.26	0.09	-1.17		-			-
rplW	b3318	rplW_b3318_at	50S ribosomal subunit protein L23	11.4018	12.141	11.7269	-1.29	0.09	-1.2		-			-
rplX	b3309	rplX_b3309_at	50S ribosomal subunit protein L24	12.7853	13.6874	13.3696	-0.43	-0.06	-0.5		-			-
rpmA	b3185	rpmA_b3185_at	50S ribosomal subunit protein L27	12.5058	13.7638	13.6782	-1.34	0.5	-0.84		-			-
rpmC	b3312	rpmC_b3312_at	50S ribosomal subunit protein L29	12.4766	13.7667	13.6815	-1.28	0.09	-1.19		-			-
rpmD	b3302	rpmD_b3302_at	50S ribosomal subunit protein L30	13.4912	13.9227	13.9871	-0.82	-0.08	-0.9		-			-
rpmF	b1089	rpmF_b1089_at	50S ribosomal subunit protein L32	10.8577	12.197	11.6979	-1.16	0.16	-1.01		-
rpmH	b3703	rpmH_b3703_at	50S ribosomal subunit protein L34	11.4545	12.7307	12.6409	-0.53	-0.26	-0.79		-
rpmJ	b3299	rpmJ_b3299_at	50S ribosomal subunit protein L36	12.6292	13.4477	13.5273	-0.39	0.04	-0.35		-			-
rpoA	b3295	rpoA_b3295_at	RNA polymerase, alpha subunit	10.4358	11.6005	11.4426	-0.81	0.13	-0.68		-			-
rpoB	b3987	rpoB_b3987_at	RNA polymerase, beta subunit	10.9073	11.4373	11.702	-0.63	-0.09	-0.72		-
rpoC	b3988	rpoC_b3988_at	RNA polymerase, beta prime subunit	14.0343	14.4245	14.3819	-0.34	-0.1	-0.44		-
rpoD	b3067	rpoD_b3067_at	RNA polymerase, sigma(70) factor; regulation of proteins induced at high temperatures	12.9121	13.7246	13.5914	0.02	-0.44	-0.42		-
rpoE	b2573	rpoE_b2573_at	RNA polymerase, sigma-E factor; heat shock and oxidative stress	11.6257	12.2534	12.3408	0.8	-0.16	0.64		+							+
rpoN	b3202	rpoN_b3202_at	RNA polymerase, sigma(54 or 60) factor; nitrogen and fermentation regulation	9.87375	10.2147	10.318	0.76	-0.32	0.44		+
rpoS	b2741	rpoS_b2741_at	RNA polymerase, sigma S (sigma38) factor; synthesis of many growth phase related proteins	9.68212	9.66213	10.1064	0.54	-1.02	-0.47		-
rpoZ	b3649	rpoZ_b3649_at	RNA polymerase, omega subunit	12.4276	11.6284	11.7852	-0.43	-0.14	-0.57		-
rpsA	b0911	rpsA_b0911_at	30S ribosomal subunit protein S1	12.3029	11.5411	11.8642	-1.89	-0.06	-1.95		-
rpsB	b0169	rpsB_b0169_at	30S ribosomal subunit protein S2	12.6105	12.0675	13.0833	-0.88	0.1	-0.78		-			-
rpsC	b3314	rpsC_b3314_at	30S ribosomal subunit protein S3	10.9395	11.3691	11.5059	-1.1	0.16	-0.94		-			-
rpsD	b3296	rpsD_b3296_at	30S ribosomal subunit protein S4	11.3876	13.2784	13.3353	-0.59	0.07	-0.52		-			-
rpsE	b3303	rpsE_b3303_at	30S ribosomal subunit protein S5	12.3596	13.2363	13.1408	-0.69	-0.03	-0.73		-			-
rpsF	b4200	rpsF_b4200_at	30S ribosomal subunit protein S6	12.4412	13.5384	13.3813	-1.32	0.02	-1.31		-
rpsG	b3341	rpsG_b3341_at	30S ribosomal subunit protein S7, initiates assembly	13.3841	13.974	13.9002	-0.51	-0.05	-0.56		-			-
rpsH	b3306	rpsH_b3306_at	30S ribosomal subunit protein S8, and regulator	13.0172	13.7102	13.7442	-0.69		-0.69		-			-
rpsI	b3230	rpsI_b3230_at	30S ribosomal subunit protein S9	11.7421	13.0641	13.0489	-1.57	0.17	-1.39		-			-
rpsJ	b3321	rpsJ_b3321_at	30S ribosomal subunit protein S10	13.444	13.9522	14.0033	-0.8	0.12	-0.68		-			-
rpsK	b3297	rpsK_b3297_at	30S ribosomal subunit protein S11	13.1975	13.8853	13.8832	-0.61	0.04	-0.57		-			-
rpsL	b3342	rpsL_b3342_at	30S ribosomal subunit protein S12	10.7917	12.3586	12.1839	-0.53	-0.03	-0.56		-			-
rpsM	b3298	rpsM_b3298_at	30S ribosomal subunit protein S13	13.2385	14.0419	13.9201	-0.62	0.08	-0.54		-			-
rpsN	b3307	rpsN_b3307_at	30S ribosomal subunit protein S14	13.4872	14.1019	14.0618	-0.5	-0.02	-0.52		-			-
rpsO	b3165	rpsO_b3165_at	30S ribosomal subunit protein S15	13.2301	13.7632	13.7931	-1.05	0.11	-0.94		-
rpsP	b2609	rpsP_b2609_at	30S ribosomal subunit protein S16	13.3202	13.9404	13.864	-0.88		-0.88		-			-
rpsQ	b3311	rpsQ_b3311_at	30S ribosomal subunit protein S17	13.2256	13.7272	13.7472	-1.6	0.04	-1.57	-	-			-
rpsR	b4202	rpsR_b4202_at	30S ribosomal subunit protein S18	9.53041	10.5829	10.4752	-1.29	-0.05	-1.34	+	-
rpsS	b3316	rpsS_b3316_at	30S ribosomal subunit protein S19	12.5304	13.4078	13.4114	-1.55	0.05	-1.5		-			-
rsd	b3995	yjaE_b3995_at	Stationary phase protein, binds sigma 70 RNA polymerase subunit	11.488	13.0891	13.0533	0.02	-0.43	-0.42
rseA	b2572	rseA_b2572_at	Anti-RpoE sigma factor, spans inner membrane	11.6597	12.9545	13.0025	0.68	-0.26	0.42	+								+
rseP	b0176	yaeL_b0176_at	Inner membrane zinc metalloprotease; activates RpoE by degrading RseA; multicopy rpoE suppresses yaeL mutation; RpoE regulon	11.9177	13.4629	13.4159	-0.7	0.07	-0.63
rstB	b2571	rstB_b1609_at	sensor histidine protein kinase (RstA regulator)	8.41659	8.39917	8.83289	0.23	-0.08	0.15
rsuA	b2183	rsuA_b2183_at	16S pseudouridylate 516 synthase	12.3986	11.7225	11.9827	-0.18	0.29	0.11
rsxE	b1632	ydgQ_b1632_at	Required for the reduction of SoxR; membrane protein	10.3267	11.0262	10.9534	0.19	0.16	0.35
rumA	b2785	ygcA_b2785_at	23S rRNA (uracil-5)-methyltransferase, responsible for modification at position U1939, SAM-dependent	9.06958	8.8392	8.91886	-0.32	0.28	-0.04	-
ruvC	b1863	ruvC_b1863_at	Holliday junction nuclease	9.70408	9.88722	9.59805	-0.32	0.12	-0.19	-
sapA	b1294	sapA_b1294_at	homolog of Salmonella peptide transport periplasmic protein	9.52728	9.33561	9.17468	0.4	-0.2	0.2	-		+
sdaA	b1814	sdaA_b1814_at	L-serine deaminase	10.501	10.8255	10.5426	0.21	-0.51	-0.29	+
sdaB	b2797	sdaB_b2797_at	L-serine dehydratase (deaminase), L-SD2	9.32035	9.63536	9.51531	-0.44	0.34	-0.1	+				+
sdaC	b2796	sdaC_b2796_at	probable serine transporter	9.59563	9.19722	9.3936	-2.57	1	-1.57	+
sdhA	b0723	sdhA_b0723_at	succinate dehydrogenase, catalytic and NAD/flavoprotein subunit	9.68387	9.46944	9.97842	-0.52	-0.68	-1.2	+
sdhB	b0724	sdhB_b0724_at	succinate dehydrogenase, iron sulfur protein	8.18636	8.62278	8.28633	-0.7	-0.94	-1.64						+
sdhC	b0721	sdhC_b0721_at	succinate dehydrogenase, cytochrome b556	8.89845	11.4722	10.4727	-1.86	-1.5	-3.36	-
sdhD	b0722	sdhD_b0722_at	succinate dehydrogenase, hydrophobic subunit	9.54844	10.0642	10.7479	-2.47	0.69	-1.78
sdiA	b1916	sdiA_b1916_at	transcriptional regulator of ftsQAZ gene cluster	7.65249	8.35447	9.29416	-0.77	0.55	-0.23
secD	b0408	secD_b0408_at	preprotein translocase, auxillary membrane component (General Secretory Pathway)	6.11061	7.96924	9.47411	-0.73	-0.23	-0.96
secE	b3981	secE_b3981_at	preprotein translocase	8.54264	11.0167	10.3259	-0.53	0.2	-0.33
secF	b0409	secF_b0409_at	preprotein translocase, auxillary membrane component (General Secretory Pathway	8.48543	9.25762	8.71081	-0.75	-0.21	-0.96
secG	b3175	secG_b3175_at	preprotein translocase, membrane component, transport across inner membrane (General Secretory Pathway)	9.34052	10.0729	10.2992	-0.7	0.58	-0.13
secY	b3300	prlA_b3300_at	putative ATPase subunit of translocase	11.1928	11.7186	11.5228	-0.39	0.02	-0.37					-
selA	b3591	selA_b3591_at	selenocysteine synthase (with SelD)	9.00927	9.75806	9.96477	0.2	0.11	0.31
serB	b4388	serB_b4388_at	3-phosphoserine phosphatase	10.6056	11.3105	10.7347	-0.73	0.06	-0.67
setB	b27170	yeiO_b2170_at	Glucose and lactose efflux transporter	13.5915	13.982	13.9623	0.17	-0.23	-0.07
sfsA	b0146	sfsA_b0146_at	probable regulator for maltose metabolism	10.4541	10.257	10.1454	0.84	-0.37	0.47	+
sgrR	b0069	yabN_b0069_at	putative transport protein	8.95942	9.69052	9.62717	-0.04	0.37	0.33
sixA	b2340	b2340_at	phosphohistidine phosphatase	8.66924	8.50104	8.73539	-0.15	-0.43	-0.58
skp	b1078	hlpA_b0178_at	periplasmic molecular chaperone for outer membrane proteins	11.0549	10.2132	10.5848	0.57	0.61	1.18	-		-	+
slmA	b3641	ttk_b3641_at	putative transcriptional regulator	8.64566	8.69	8.31606	-0.93	0.27	-0.66
slp	b3506	slp_b3506_at	outer membrane protein induced after carbon starvation	9.42375	9.57648	10.0056	3.47	-1.82	1.64	+		+		+		+
slt	b4392	slt_b4392_at	soluble lytic murein transglycosylase	13.1867	12.6163	12.004	0.38	-0.96	-0.58			-	-
smtA	b0921	smtA_b0921_at	S-adenosylmethionine-dependent methyltransferase	8.38154	9.31198	9.04549	-0.5	0.23	-0.27
sodB	b1656	sodB_b1656_at	superoxide dismutase, iron	13.4361	9.97011	11.7914	0.64	-0.61	0.03						-			+
sodC	b1646	sodC_b1646_at	superoxide dismutase precursor (Cu-Zn)	8.65428	8.2724	9.23434	0.94	-0.48	0.46			+			-
speD	b0120	speD_b0120_at	S-adenosylmethionine decarboxylase	10.3022	10.802	10.5769	-0.73	-0.85	-1.58	-
speE	b0121	speE_b0121_at	spermidine synthase (putrescine aminopropyltransferase)	12.7945	12.1522	12.761	-0.83	-0.83	-1.66							-
spoT	b3650	spoT_b3650_at	(p)ppGpp synthetase II; also guanosine-3',5'-bis pyrophosphate 3'-pyrophosphohydrolase	10.3009	9.36151	9.8392	-0.48	-0.07	-0.56
spy	b1743	spy_b1743_at	periplasmic protein related to spheroblast formation	8.50541	9.2384	10.0844	0.19	-1.58	-1.39			-	-
sra	b1480	rpsV_b1480_at	30S ribosomal subunit protein S22	9.13955	9.96809	10.7959	2.13	-1.76	0.37	+	+			+
srlA	b2702	srlA_b2702_at	PTS system, glucitol/sorbitol-specific IIC component, one of two	10.1268	10.6117	10.6861	-1.85	3.16	1.31	+				+		+
srlB	b2704	srlB_b2704_at	PTS family enzyme IIA, glucitol/sorbitol-specific	10.2965	10.1114	11.69	-1.46	3.06	1.61	+				+
srlD	b2705	srlD_b2705_at	glucitol (sorbitol)-6-phosphate dehydrogenase	13.4186	11.2911	13.0482	-0.81	2.87	2.06					+
srlE	b2703	srlE_b2703_at	PTS system, glucitol/sorbitol-specific IIB component and second of two IIC components	10.2402	12.0914	8.92896	-1.76	2.86	1.1
srlR	b2707	srlR_b2707_at	regulator for gut (srl), glucitol operon	9.31877	10.7757	7.71356	-0.53	0.74	0.22					+
sscR	b2765	ygcM_b2765_at	6-pyruvoyl tetrahydrobiopterin synthase (PTPS); also has novel sepiapterin side chain releasing (SSCR) activity, producing 7,8-dihydropterin; physiological role unclear	10.5688	11.3751	8.50541	-0.6	0.23	-0.37	+
sseA	b2521	sseA_b2521_at	putative thiosulfate sulfurtransferase	9.62899	11.3867	8.53138	0.74	0.24	0.98	+
sspB	b3228	sspB_b3228_at	stringent starvation protein B	8.76089	9.28864	8.54535	0.18	0.12	0.3	+
sucA	b0726	sucA_b0726_at	2-oxoglutarate decarboxylase, component of the 2-oxoglutarate dehydrogenase complex, thiamin-binding	7.96982	8.57061	8.34474	-0.49	-0.55	-1.03	+
sucB	b0727	sucB_b0727_at	2-oxoglutarate dehydrogenase (dihydrolipoyltranssuccinase E2 component)	11.8641	11.1223	10.8839	-0.52	-0.69	-1.21
sucC	b0728	sucC_b0728_at	succinyl-CoA synthetase, beta subunit	10.7672	10.5833	10.4638	-0.55	-0.45	-0.99
sucD	b0729	sucD_b0729_at	succinyl-CoA synthetase, alpha subunit	9.09803	9.58346	10.1322	-0.34	-0.46	-0.8						+
sufA	b1684	ydiC_b1684_at	Scaffold protein for assembly of iron-sulfur clusters and delivery to target proteins; in sufABCD-csdB-sufE operon involved in iron-sulfur center formation of FhuF	9.77347	10.2898	10.9843	2.55	-0.78	1.78								+
sufB	b1683	ynhE_b1683_at	Complexed with SufC and SufD; in sufABCD-csdB-sufE operon involved in iron-sulfur center formation of FhuF	10.0369	10.5839	11.0296	3.84	-1.9	1.95								+
sufC	b1682	ynhD_b1682_at	ABC-ATPase complexed with SufB and SufD, cytoplasmic; in sufABCD-csdB-sufE operon involved in iron-sulfur center formation of FhuF	8.45162	8.79669	9.25644	3.61	-1.77	1.85								+
sufD	b1681	ynhC_b1681_at	Complexed with SufC and SufD; in sufABCD-csdB-sufE operon involved in iron-sulfur center formation of FhuF	12.2133	9.66196	10.438	2.35	-0.8	1.55
sufE	b1679	ynhA_b1679_at	Binds and stimulates SufS activity; in sufABCD-csdB-sufE operon involved in iron-sulfur center formation of FhuF; homodimeric	12.4528	8.60881	10.5061	1.49	-0.2	1.29
sufS	b1680	b1680_at	selenocysteine lyase, PLP-dependent	11.6731	8.0607	9.8275	1.81	-0.43	1.38
sulA	b0958	sulA_b0958_at	suppressor of lon; inhibits cell division and ftsZ ring formation	11.8203	9.47513	10.2711	0.22	-0.85	-0.63							+
tadA	b2559	yfhC_b2559_at	A34-tRNA adenosine deaminase; point mutation confers resistance to Gef-mediated cell killing; essential gene; homodimeric	11.0664	9.57422	9.77873	0.11	0.48	0.59
tag	b3549	tag_b3549_at	3-methyl-adenine DNA glycosylase I, constitutive	11.2608	9.45204	9.87713	0.77	-0.21	0.56
talA	b2464	talA_b2464_at	transaldolase A	9.33673	9.1166	9.96477	1.8	-1.39	0.41	+				+
talB	b0008	talB_b0008_at	transaldolase B	8.52748	8.4187	7.94193	0.73	-0.07	0.66	-
tam	b1519	b1519_at	trans-aconitate 2-methyltransferase	9.35359	8.58684	8.79669	0.68	-0.7	-0.02
tas	b2834	b2834_at	putative reductase, NAD(P)-linked	12.5208	10.7184	12.1087	0.48	-0.06	0.43
tatA	b3836	b3836_at	component of Sec-independent translocase	11.9522	11.2186	11.2901	-0.81	-0.08	-0.89	-		-	-
tatB	b3838	b3838_at	component of Sec-independent translocase	9.90343	9.21965	9.92466	-0.43	-0.11	-0.54			-
tdcA	b3118	tdcA_b3118_at	transcriptional activator of tdc operon	9.95012	9.46781	9.52493	-0.91	1.11	0.19					+
tdcB	b3117	tdcB_b3117_at	threonine dehydratase, catabolic	10.3718	11.1836	11.2592	-1.7	3.17	1.47					+
tdcC	b3116	tdcC_b3116_at	anaerobically inducible L-threonine, L-serine permease	10.0892	10.5144	10.6274	-1.7	2.5	0.8					+
tdcD	b3115	tdcD_b3115_at	putative kinase	8.01903	8.93103	7.82591	-1.84	3.15	1.32					+
tdcE	b3114	tdcE_b3114_at	probable formate acetyltransferase 3	9.07119	10.7662	7.59842	-0.82	1.45	0.62					+
tdcF	b3113	yhaR_b3113_at		8.08375	9.78398	7.28355	-0.89	2.05	1.16					+
tdcG	b3111	yhaP_b3111_at	Anaerobic pathway, L-serine deaminase, L-serine dehydratase	9.00983	10.846	7.69139	-1.02	1.91	0.89					+
tdk	b1238	tdk_b1238_at	thymidine kinase	9.69052	10.5129	9.06663	-0.87	0.21	-0.66	-
tesA	b0494	tesA_b0494_at	acyl-CoA thioesterase I; also functions as protease I	9.2446	10.1347	8.08321	-0.54	0.04	-0.5
tesB	b0452	tesB_b0452_at	acyl-CoA thioesterase II	8.24174	9.26115	7.35579	-0.81	0.2	-0.61
tgt	b0406	tgt_b0406_at	tRNA-guanine transglycosylase	7.75422	8.62169	8.41151	-1.15	-1.24	-2.39
thiP	b0067	yabK_b0067_at	Thiamine and thiamine pyrophosphate ABC transporter	10.4064	10.9473	10.9052	-0.12	-0.25	-0.36
thrA	b0002	thrA_b0002_at	bifunctional: aspartokinase I (N-terminal); homoserine dehydrogenase I	8.44626	9.25456	9.05365	-0.24	-1.31	-1.55					+
thrB	b0003	thrB_b0003_at	homoserine kinase	10.2148	11.3623	12.605	-0.18	-1.17	-1.35					+
thrC	b0004	thrC_b0004_at	threonine synthase	7.99379	8.11114	8.35799	-0.13	-0.75	-0.88					+
thrV	b3273	thrV_b3273_f_at	Threonine tRNA1 in rrnD	8.87036	9.10617	10.4163	-0.9	0.5	-0.4
thyA	b2827	thyA_b2827_at	thymidylate synthetase	8.21772	8.3936	9.56301	-0.68	-0.09	-0.77
tig	b0436	tig_b0436_at	peptidyl-prolyl cis/trans isomerase, molecular chaperone involved in cell division	8.51017	8.64313	9.39146	-1.46	0.31	-1.15
tkp	b0707		putative pathogenicity island protein	11.7302	12.6339	12.13	0.74	-0.19	0.55	-
tktB	b2465	tktB_b2465_at	transketolase 2 isozyme	9.56396	10.2448	10.3377	1.23	-0.93	0.3	-
tmk	b1098	tmk_b1098_at	thymidylate kinase	10.571	12.0289	11.7189	-0.05	-0.24	-0.29
tnaA	b3708	tnaA_b3708_at	tryptophanase	10.0978	9.35909	9.55132	-0.2	0.19	-0.02	+				+	+		+
tnaB	b3709	tnaB_b3709_at	low affinity tryptophan permease	10.8878	9.65785	10.5914	-1.22	0.78	-0.44					+
tolB	b0740	tolB_b0740_at	periplasmic protein involved in the tonb-independent uptake of group A colicins	9.15355	9.19943	9.43942	-0.03	-0.3	-0.32			-
tolQ	b0737	tolQ_b0737_at	inner membrane protein required for outer membrane integrity, uptake of group A colicins and phage DNA	14.4485	14.6532	14.4677	-0.6	0.37	-0.23
topB	b1763	topB_b1763_at	DNA topoisomerase III	11.4608	12.6761	11.8979	-0.32	0.05	-0.28	+
torR	b0995	torR_b0995_at	response transcriptional regulator for torA (sensor TorS)	11.7008	11.7283	12.0251	0.73	0.01	0.73
torS	b0993	torS_b0993_at	sensor protein torS (regulator TorR)	9.86542	10.4642	10.0922	-0.21	-0.07	-0.28	+
tpiA	b3919	tpiA_b3919_at	triosephosphate isomerase	8.92541	9.25006	9.2031	1.74	-0.71	1.03	-
tppB	b1634	ydgR_b1634_at	putative peptide transport protein	9.32486	8.59917	8.59395	-1.06	0.67	-0.39	-
tpx	b1324	tpx_b1324_at	thiol peroxidase	7.48864	7.69905	7.76553	-0.81	-1.04	-1.85			-	+
treB	b4240	treB_b4240_at	PTS system enzyme II, trehalose specific	12.9297	11.1873	11.9018	-0.71	0.14	-0.57					+		-
treC	b4239	treC_b4239_at	trehalase 6-P hydrolase	9.3298	10.3923	9.71785	-1.22	0.41	-0.81					+
treF	b3519	treF_b3519_at	cytoplasmic trehalase	9.16692	9.98142	11.0207	0.47	-0.06	0.42	+
trmD	b2607	trmD_b2607_at	tRNA (guanine-7-)-methyltransferase	13.3018	14.0088	13.867	-0.48	-0.02	-0.5					-		-
trmH	b3651	spoU_b3651_at	tRNA mG18-2'-O-methyltransferase	11.5576	12.7738	12.3646	-0.19	-0.26	-0.45
trpB	b0003	trpB_b1261_at	tryptophan synthase, beta protein	9.45841	8.98413	9.03947	-0.06	-0.29	-0.36
trs5_8	b2192	trs5_8_b2192_s_at	IS5 transposase	13.5154	13.9943	14.0142	-0.74	0.23	-0.51
truA	b2318	truA_b2318_at	pseudouridylate synthase I	9.71836	9.90509	10.1683	-0.03	-0.69	-0.72
truB	b3166	truB_b3166_at	tRNA pseudouridine 5S synthase	9.71836	9.90509	10.1683	-0.91	0.04	-0.87
trxB	b0888	trxB_b0888_at	thioredoxin reductase	8.67455	8.73606	9.03039	-0.51	0.3	-0.21
tsf	b0170	tsf_b0170_at	protein chain elongation factor EF-Ts	12.9318	13.6736	13.4461	-0.74	0.09	-0.65					-		-
tsgA	b3364	yhfC_b3364_at	Function unknown; induced by tellurite and selenite	10.2755	10.3062	10.9973	-0.77	-0.07	-0.84
tsx	b0411	ftsX_b3462_at	nucleoside channel; receptor of phage T6 and colicin K	9.57969	10.4873	10.4497	-0.73	0.51	-0.22
ttcA	b1344	ydaO_b1344_at	putative ATPase	9.24294	9.75556	9.451	-0.35	0.12	-0.23
tyrR	b1323	tyrR_b1323_at	transcriptional regulation of aroF, aroG, tyrA and aromatic amino acid transport	12.1932	12.9371	12.8464	0.1	0.25	0.35
tyrT	b1231	tyrT_b1231_s_at	Tyrosine tRNA1; tandemly duplicated	8.71699	9.48361	9.55804	-1.51	0.8	-0.7
ubiA	b4040	ubiA_b4040_at	4-hydroxybenzoate-octaprenyltransferase	11.1719	11.8996	11.394	0.53	-0.43	0.1
ubiB	b3844	yigR_b3835_at	Required for octaprenylphenol hydroxylation, the first step of ubiquinone synthesis; regulator of 2'-N-acetyltransferase; member of the ABC1 family of putative protein kinases	8.9629	9.31129	9.19476	-1.12	0.08	-1.04
ubiC	b4039	ubiC_b4039_at	chorismate lyase	9.71184	9.61342	9.35909	-0.2	-0.28	-0.48	-
ubiF	b0662	yleB_b0662_at	Reaction: 2-octaprenyl-3-methyl-6-methoxy-1,4-benzoquinol to 2-octaprenyl-3-methyl-5-hydroxy-6-methoxy-1,4-benzoquinol; required for ubiquinone synthesis; mutation confers resistance to bleomycin, phleomycin and heat	8.64494	10.1505	9.34961	0.64	-0.16	0.48
ucpA	b2426	ucpA_b2426_at	putative oxidoreductase	9.72656	9.2009	9.63009	-0.15	0.81	0.66
udp	b3831	udp_b3831_at	uridine phosphorylase	10.0678	10.2629	10.5467	0.59	0.1	0.69
ugpB	b3453	ugpB_b3453_at	sn-glycerol 3-phosphate transport protein (ABC superfamily, peri_bind)	9.76769	9.12593	9.28286	0.1	0.53	0.63			+
ugpE	b3451	ugpE_b3451_at	sn-glycerol 3-phosphate transport protein (ABC superfamily, membrane)	10.2704	10.4228	9.61324	0.55	-0.09	0.46
ugpQ	b3449	ugpQ_b3449_at	glycerophosphodiester phosphodiesterase, cytosolic	13.8	13.2052	13.1081	0.28	-0.07	0.21	+
ung	b2580	ung_b2580_at	uracil-DNA-glycosylase	8.90719	8.81121	8.27798	-0.29	0.68	0.39
uspB	b3494	yhiO_b3494_at	Sigma S-regulated gene divergent from uspA; ethanol resistance in stationary phase	9.02542	8.47452	8.56224	2.32	-0.83	1.49
uspD	b3923	yiiT_b3923_at	Stress-induced protein; UV-resistance	9.15608	8.87836	8.94778	1.89	0.34	2.23									+
uspE	b1333	ydaA_b1333_at	Stress-induced protein; UV-resistance; tandem Usp domains	9.95928	10.2524	9.56872	1.6	-0.35	1.25
uvrA	b4058	uvrA_b4058_at	DNA excision repair enzyme subunit, with UvrBC	10.6317	8.3097	9.14338	0.02	0.16	0.18
uvrB	b0779	uvrB_b0779_at	ATP-dependent DNA excision repair enzyme UvrAC	11.8164	9.92615	9.58834	0.79	0.27	1.06	-
uvrC	b1913	uvrC_b1913_at	excinuclease ABC, subunit C; repair of UV damage to DNA	11.6067	10.007	10.3531	-0.41	0.37	-0.04	-
uvrD	b3813	uvrD_b3813_at	DNA-dependent ATPase I and helicase II	9.16967	9.14898	8.9867	-0.15	-0.14	-0.29
uvrY	b1914	uvrY_b1914_at	putative 2-component transcriptional regulator	11.3013	10.5117	10.2371	-0.74	0.32	-0.42
uxaC	b3092	uxaC_b3092_at	uronate isomerase	9.80397	10.2112	9.84266	-0.12	0.48	0.36
uxuA	b4322	uxuA_b4322_at	mannonate hydrolase	9.33316	9.4816	9.62278	-0.99	0.82	-0.17
vacJ	b2346	vacJ_b2346_at	lipoprotein precursor	10.5485	11.2852	10.9695	-0.39	0.33	-0.06
valT	b0744	valT_b0744_s_at	Valine tRNA1; duplicate gene with triplicated valUXY	10.4457	10.5669	10.09	-0.73	0.51	-0.22
valW	b1666	valW_b1666_f_at	Valine tRNA2A	8.87836	9.86898	9.05039	-1.18	0.5	-0.68
valY	b2403	valY_b2403_s_at	Valine tRNA1; tandemly triplicate	10.4439	10.83	10.5023	-0.74	0.52	-0.23
viaA	b3745	yieM_b3745_at	putative inner membrane protein	11.9944	12.7256	12.214	0.47	0.04	0.51
vpsB	b3194		in Shigella vspABC operon affecting virulence protein secretion	9.77083	10.9543	10.4526	-0.61	-0.15	-0.76
vpsC	b3193		mutation in the Shigella homolog is sensitive to SDS and affects virulence protein secretion	12.0542	12.7988	12.2818	-0.37	-0.22	-0.58
wbbI	b2034	wbbI_b2034_at	putative Galf transferase	10.3796	9.90854	9.87021	-0.96	0.12	-0.83
wcaB	b2058	wcaB_b2058_at	putative transferase	9.43546	10.0464	10.1944	0.03	-0.36	-0.33
wcaD	b2056	wcaD_b2056_at	putative colanic acid polymerase	10.2254	10.5941	10.8097	0.25	-1.78	-1.53
wcaK	b2045	wcaK_b2045_at	putative galactokinase (EC 2.7.1.6)	9.87882	10.8353	10.7123	-0.14	-0.21	-0.35
wcaM	b2043	wcaM_b2043_at		7.4822	7.45204	7.81506	-0.43	-0.29	-0.72
wrbA	b1004	wrbA_b1004_at	flavodoxin-like protein, trp repressor-binding protein	5.53605	5.2891	7.06501	2.39	-1.26	1.13							+
wza	b2062	wza_b2062_at	putative polysaccharide export protein	7.6879	7.82464	8.03892	0.02	-0.53	-0.51			-
wzzE	b3785	wzzE_b3785_at	putative transport protein	7.03122	7.46597	7.75622	-0.42	0.16	-0.27	+
xapB	b2406	xapB_b2406_at	xanthosine permease	13.7752	11.3839	12.6481	0.5		0.5
xdhA	b2866	b2866_at	putative xanthine dehydrogenase subunit, molybdemum cofactor-binding domain	6.75087	6.732	7.26021	1.09	0.05	1.13
xerC	b3811	xerC_b3811_at	site-specific recombinase, acts on cer sequence of ColE1, effects chromosome segregation at cell division	8.97642	9.40003	9.24246	0.34	-0.5	-0.16
xylF	b3566	xylF_b3566_at	xylose binding protein transport system	6.45615	5.9542	5.9542	-0.73	0.17	-0.56
xylH	b3568	xylH_b3568_at	putative xylose transport, membrane component	9.75104	8.66356	8.61618	-0.38	0.04	-0.35
xylR	b3569	xylR_b3569_at	putative regulator of xyl operon	10.1362	9.79539	10.2967	-0.17	-0.15	-0.32
yacF	b0102	yacF_b0102_at	non-essential for growth as tested by genetic footprinting	7.79181	8.51728	8.35182	-0.45	0.13	-0.31
yadE	b0130	yadE_b0130_at	polysaccharide deacetylase-like protein	7.89118	8.2724	8.23649	-0.11	0.29	0.18
yaeR	b0187	yaeR_b0187_at	putative enzyme	7.13648	7.30378	7.45779	1	-0.24	0.75
yafE	b0210	yafE_b0210_at		8.72007	9.16541	9.03039				-
yafL	b0227	yafL_b0227_at	nlpC homolog	7.78267	7.88813	7.60288	0.37	0.06	0.43
yafQ	b0225	yafQ_b0225_at	RelE toxin homolog; adjacent to DinJ antitoxin homolog	8.84956	7.85237	8.09698	0.24	0.69	0.93
yafV	b0219	yafV_b0219_at	Amidase/nitrilase superfamily	8.79051	8.42333	8.36413	0.36	0.11	0.47
yagE	b0268	yagE_b0268_at	putative synthase	8.35182	8.11322	7.42543	-0.4	0.49	0.08	+				+
yagF	b0269	yagF_b0269_at	putative dehydratase	9.36107	8.99887	8.89239	-0.23	0.35	0.12	-
yagN	b0280	yagN_b0280_at	CP4-6 prophage	8.65857	9.06286	8.57403	-0.91	0.32	-0.59
yagT	b0286	yagT_b0286_at	putative oxidoreductase, Fe-S subunit	7.99379	8.22352	7.87344	0.11	-0.52	-0.41
yagU	b0287	yagU_b0287_at	putative membrane protein	9.08242	9.99039	9.66764	1.56	2.03	3.6
yahA	b0315	yahA_b0315_at	putative transcriptional repressor	7.92955	7.82337	8.33985	-1.23	-0.56	-1.79						-
yahK	b0325	yahK_b0325_at	putative dehydrogenase, NAD(P)-binding	11.2939	9.73183	7.69697	1.3	-0.82	0.48
yahM	b0327	yahM_b0327_at		8.74046	9.97456	10.5311	-0.62	0.56	-0.07
yahN	b0328	yahN_b0328_at	putative cytochrome subunit of dehydrogenase	10.6517	9.34917	10.1677	0.12	0.36	0.48
yahO	b0329	yahO_b0329_at		6.56529	7.19081	6.63227	1.47	-0.71	0.76	-		+
yaiB	b0382	yaiB_b0382_at		7.46516	7.34784	6.98641	-0.27	-0.97	-1.25
yaiM	b0355	yaiM_b0355_at	putative S-formylglutathione hydrolase	12.2041	10.7385	11.4472	-1.47	1.23	-0.24
yaiN	b0357	yaiN_b0357_at	repressor of frmRAB	8.19967	8.47249	9.44646	-0.81	0.95	0.14
yajC	b0407	yajC_b0407_at	SecDFyajC inner membrane secretion protein complex; assists the SecYE translocon to interact with SecA and export protein; non-essential	8.43212	9.90614	8.67384	-0.74	-0.71	-1.44
yajG	b0434	yajG_b0434_at	putative polymerase/proteinase	11.1729	11.9858	11.0375	-0.85	0.13	-0.72
yajL	b0424	thiJ_b0424_at	4-methyl-5(beta-hydroxyethyl)-thiazole monophosphate synthesis	11.0032	11.7426	12.4478	0.08	0.27	0.35
yajO	b0419	yajO_b0419_at	putative NAD(P)H-dependent xylose reductase	10.0845	10.9341	10.8049	0.74	-0.63	0.11	+
ybaA	b0456	ybaA_b0456_at		8.54419	8.46066	8.19328	0.55	-0.52	0.03
ybaB	b0471	ybaB_b0471_at	in recR operon; may be involved in DNA repair	9.30241	8.56567	9.19303	0.01	-0.36	-0.34
ybaJ	b0461	ybaJ_b0461_at		7.72928	7.17692	7.69627	-0.69	-0.33	-1.03
ybaK	b0481	ybaK_b0481_at	Probable Ala-tRNA(Pro) deacylase; low abundance protein; homologous to YeaK and an insertion domain in ProS	10.9024	10.89	11.247	1.39	-0.06	1.33
ybaN	b0468	ybaN_b0468_at		9.10171	9.79653	10.1302		0.44	0.44
ybaP	b0482	ybaP_b0482_at	putative ligase	10.0739	8.68089	8.74079	0.53	-0.03	0.5
ybaS	b0485	ybaS_b0485_at	putative glutaminase	8.38586	8.38457	7.94134	2.88	-1.34	1.54
ybaT	b0486	ybaT_b0486_at	putative amino acid/amine transport protein	8.66178	8.13134	8.1634	2.49	-0.92	1.58	+
ybaY	b0453	ybaY_b0453_at	glycoprotein/polysaccharide metabolism	9.27845	8.4149	8.9747	0.45	-0.58	-0.12
ybbB	b0503	ybbB_b0503_at	tRNA 2-selenouridine synthase, selenophosphate-dependent; replaces a sulfur atom in 2-thiouridine in tRNA with selenium; required for 5-methylaminomethyl-2-selenouridine synthesis	12.9252	10.0438	11.3872	0.2	0.34	0.54
ybbM	b0491	ybbM_b0491_at	putative metal resistance protein	8.60511	8.15228	8.72928	0.17	0.35	0.52
ybbN	b0492	ybbN_b0492_at	putative thioredoxin protein	8.68615	8.48663	8.14262	0.29	-0.48	-0.19
ybbO	b0493	ybbO_b0493_at	putative oxidoreductase	8.68054	8.51412	8.16088	-0.11	-0.15	-0.26
ybbY	b0513	ybbY_b0513_at	Putative uracil/xanthine permease, glyoxylate-inducible	9.60659	9.31379	9.79181	0.34	-0.59	-0.25
ybcM	b0546	ybcM_b0546_at	putative transcriptional regulator	9.65857	9.76785	9.91752	-0.4	-0.06	-0.46
ybcW	b0559	ybcW_b0559_at	DLP12 prophage	6.40088	6.06393	6.65535	-0.62	0.57	-0.06
ybdR	b0608	ybdR_b0608_at	putative dehydrogenase, NAD(P)-binding	8.33851	8.73877	8.80187	0.33	-0.54	-0.22
ybeA	b0636	ybeA_b0636_at	putative cytoplasmic protein	8.56834	9.19007	8.62461	-0.41	0.02	-0.39
ybeB	b0637	ybeB_b0637_at		8.76421	8.43838	8.98128	-0.59	0.13	-0.45
ybeD	b0631	ybeD_b0631_at	putative cytoplasmic protein	9.69505	10.1029	10.0831	0.45	-0.78	-0.34	+
ybeL	b0643	ybeL_b0643_at	putative alpha helical protein	9.79377	10.3799	10.2464	2.65	-1.17	1.48
ybeM	b0626	ybeM_b0626_at	amidase/nitrilase superfamily; UPF0012	8.12825	7.68159	8.46516	0.37	-0.3	0.07	+
ybeY	b0659	ybeY_b0659_at	putative metal-dependent hydrolase	11.7542	9.10119	10.2754	0.4	-0.38	0.02
ybeZ	b0660	ybeZ_b0660_at	PhoH paralog, function unknown	8.75489	8.3837	8.6872	0.42	-0.25	0.16
ybfE	b0685	ybfE_b0685_at	LexA regulated, possible SOS response	11.5123	11.1097	11.4883	-0.28	0.24	-0.04
ybgF	b0742	ybgF_b0742_at	Binds TolA; last gene in tolB-pal operon; localized to periplasm; no phenotype of kan insertion	11.7128	11.296	11.5497	-0.32	-0.21	-0.53	+
ybgI	b0710	ybgI_b0710_at		9.13468	9.41066	9.17393	0.51	-0.57	-0.07
ybgJ	b0711	ybgJ_b0711_at	putative carboxylase	11.3547	11.6743	11.8848	0.76	-0.77	-0.01
ybgK	b0712	ybgK_b0712_at	putative carboxylase	11.4804	10.9718	11.5468	0.69	-0.95	-0.26
ybhB	b0773	ybhB_b0773_at	cyoplasmic protein; homologous to Raf kinase inhibitor RKIP	10.7418	9.98114	10.7504	-0.83	0.14	-0.68
ybhG		b0795_at		9.98556	9.29623	10.2444	0.78	-0.05	0.73
ybhP	b0790	ybhP_b0790_at	Endonuclease/exonuclease/phosphatase	10.1744	11.002	10.8571	0.46	-0.31	0.15
ybiA	b0798	ybiA_b0798_at		10.1015	9.32598	9.37374	0.28	0.17	0.45	+
ybiB	b0800	ybiB_b0800_at	putative enzyme	9.22834	8.77314	9.08002	0.4	0.34	0.74	-
ybiI	b0803	ybiI_b0803_at	putative DnaK suppressor protein	8.07093	7.79051	7.62425	0.49	-0.12	0.37
ybiT	b0820	ybiT_b0820_at	ABC transporter family	9.73759	9.33494	8.99407	-0.38	-0.2	-0.57
ybjC	b0850	ybjC_b0850_at	First gene in ybjC-nfsA operon; SoxS regulon	8.89664	8.40939	8.52865	-0.12	-0.32	-0.44	+					+	+
ybjG	b0841	ybjG_b0841_at	pgpB paralog	8.80671	9.18438	9.38133	-0.43	0.14	-0.29
ybjH	b0843	ybjH_b0843_at		10.6688	10.791	11.109	0.65	-0.23	0.42
ybjM	b0853	ybjM_b0848_at		9.67807	10.1033	9.96362	0.34	0.57	0.91								+
ybjN	b0848	ybjN_b0853_at	putative DEOR-type transcriptional regulator	9.17143	8.52199	8.75455	-0.58	0.08	-0.5
ycaC	b0897	ycaC_b0897_at		9.68703	9.35094	8.77873	0.44	-0.14	0.29
ycaK	b0901	ycaK_b0901_at	putative electron transfer flavoprotein-NAD/FAD/quinone oxidoreductase	10.5164	10.564	9.95289	-1.18	0.3	-0.88
ycaP	b0906	ycaP_b0906_at		10.4513	10.0157	10.159	0.99	-0.47	0.53
ycaR	b0917	ycaR_b0917_at		6.35755	7.53838	7.23649
ycbB	b0925	ycbB_b0925_at	putative amidase	10.5527	9.55785	10.0264	1.13	-0.28	0.85	-
ycbK	b0926	ycbK_b0926_at		10.6761	9.54303	9.82416	0.06	-0.66	-0.6
ycbX	b0947	b0947_at	putative Fe-S protein	10.9903	10.9339	11.594	-0.35	-0.19	-0.54
ycbY	b0948	ycbY_b0948_at	Putative SAM-dependent methyltransferase, function unknown	8.68124	9.03342	9.22352	-0.52	0.1	-0.42
yccA	b0970	yccA_b0970_at	Membrane-associated protein that binds to FtsH(HflB) and HflKC proteins; mutant YccA stabilizes SecY(Ts); suppression requires HflKC; YccA is a native substrate for the FtsH(HflB) protease	8.79019	9.30652	9.20726	-1.34	-1.3	-2.64
yccF	b0961	yccF_b0961_at		9.46066	10.7994	12.1008	-0.42	-0.07	-0.49
yccJ	b1003	yccJ_b1003_at		9.0728	9.49346	9.56262	2.54	-1.2	1.34					+		+
yccM	b0992	yccM_b0992_at	putative ferredoxin-type protein	12.8075	10.2712	11.4709	-0.23	0.83	0.6
yccR	b0959	b0959_at	putative DNA transformation protein	8.33271	8.56033	7.732	0.51	-0.02	0.49
yccU	b0965	b0965_at	protein (unknown function)	8.65249	8.14211	8.16239	0.83	-0.33	0.5	+
yccW	b0967	b0967_at	putative methyltransferase	8.72247	7.89178	8.224	-0.44	0.06	-0.38
yccX	b0968	b0968_at	putative phosphohydrolase	8.53722	8.97642	8.91737	0.58	0.04	0.62
ycdF	b1005	ycdF_b1005_at		9.70546	9.1236	9.08242	1.97	-0.27	1.7
ycdX	b1034	ycdX_b1034_at	Putative phosphoesterase; structure reveals a trinuclear zinc active site	10.7361	8.76818	9.037		-0.31	-0.31	+
yceD	b1088	yceD_b1088_at	putative metal-binding protein	9.87544	9.87667	10.1862	-1.07	0.06	-1.01	+				-
ycfD	b1128	ycfD_b1128_at		11.9241	12.9959	12.9342	0.44	-0.24	0.19	-
ycfJ	b1110	ycfJ_b1110_at	Putative periplasmic protein, UmoD homolog	9.11504	8.67772	8.92095	0.08	-1.91	-1.83			-
ycfP	b1108	ycfP_b1108_at	putative hydrolase	6.88509	6.80219	8.71596	0.67	-0.09	0.58
ycfR	b1112	ycfR_b1112_at	putative outer membrane protein	11.8116	11.1367	11.229	0.71	-0.13	0.58			+	-				+
ycfS	b1113	ycfS_b1113_at		9.02873	8.31606	8.44543	-0.25	-2.17	-2.42
ycfZ	b1121	b1121_at		7.96521	8.21529	10.3818	0.26	0.24	0.5
ycgB	b1188	ycgB_b1188_at	Salmonella ortholog regulated by RpoS	6.77479	6.51885	6.27612	1.61	-0.92	0.68
ycgE	b1162	ycgE_b1162_at	putative transcriptional regulator	8.12257	6.51728	7.43962	0.34	0.13	0.47
ycgH	b1169	b1169_at		9.32486	8.98356	8.85487	-1.08	0.1	-0.98
ycgL	b1179	ycgL_b1179_at	low abundance protein	4.77083	5.848	5.74953	-0.43	-0.21	-0.64	+
ycgM	b1180	b1180_at	putative isomerase	8.9884	9.41574	9.6248	-0.51	-0.27	-0.77	-
ycgZ	b1164	ycgZ_b1164_at	Cold shock gene	8.71973	9.22954	9.49446	-0.23	-0.98	-1.21	-							+
ychF		ychF_b1203_at	Putative GTPase, obgE paralog; null mutant forms small colonies; in pth operon	8.2854	8.51452	9.49065	0.47	0.17	0.64
ychH	b1205	ychH_b1205_f_at	putative membrane protein transcribed divergently from pth; two transmembrane helices predicted	10.0293	9.40854	8.824	0.62	0.58	1.21
yciB	b1254	yciB_b1254_at	Involved in intracellular septation in Shigella				-0.26	-0.42	-0.68
yciC	b1255	yciC_b1255_at	putative membrane protein, transport	9.97728	10.185	10.7103	-0.21	-0.53	-0.73
yciE	b1257	yciE_b1257_at		6.77215	6.76553	7.92896	0.01	-1.16	-1.16
yciF	b1258	yciF_b1258_at	H-NS repressed	8.46475	7.9507	9.26421	0.51	-1.31	-0.8
yciG	b1259	yciG_b1259_at		8.90268	10.1694	9.78038	-1.27	0.39	-0.88
yciK	b1271	yciK_b1271_at	putative oxidoreductase	9.19328	9.53138	9.63699	0.34	0.11	0.44
yciM	b1280	yciM_b1280_at		8.2738	7.85674	8.01346	-0.42	0.16	-0.26
ycjD	b1289	ycjD_b1289_at	putative heat shock protein	8.23793	7.92955	7.98299	-0.31	0.05	-0.25									-
ycjG	b1325	ycjG_b1325_at	Tartronate semialdehyde reductase, glycerate- or galactarate-inducible	9.66764	9.20212	9.05691	0.47	0.15	0.61
ycjX	b1321	ycjX_b1321_at	putative ATP-binding protein	9.34829	8.70977	9.17493	0.64	-0.47	0.17
ycjY	b1327	b1327_at	conserved hypothetical protein, alpha/beta-hydrolase domain	7.13648	7.92659	7.57894	0.49	-0.16	0.34
ycjZ	b1328	ycjZ_b1328_at	putative transcriptional regulator (LysR family				-0.79	0.35	-0.44
ydaM	b1341	b1341_at		8.70217	8.04166	8.27053	0.66	-0.23	0.43
ydaN							0.62	-0.36	0.26
ydbK	b1378	ydbK_b1378_at	Probable pyruvate-flavodoxin oxidoreductase; Salmonella ybdK mutant is paraquat sensitive	8.7445	8.09381	8.43296	0.65	-0.34	0.31
ydcF	b1414	ydcF_b1414_at	low abundance protein	8.57365	9.05528	8.87344	-0.48	0.18	-0.3
ydcH	b1426	ydcH_b1426_at		8.82782	8.03452	7.67243	0.79	0.36	1.16
ydcJ	b1423	b1423_at		8.14619	7.43379	8.00731	0.71	-0.57	0.14
ydcK	b1428	b1428_at	putative LpxA-like enzyme	9.43003	8.69592	8.90298	0.73	-0.21	0.53
ydcP	b1435	ydcP_b1435_at	putative protease	7.82718	8.30879	8.11114	-0.48	0.2	-0.28
ydcS	b1440	b1440_at	putative ABC transporter periplasmic binding protein	8.00282	7.86481	8.61324	0.14	-0.75	-0.61	-		-
ydcV	b1443	b1443_at	putative ABC transporter permease protein	8.43546	8.14975	9.60251	0.29	-1.45	-1.17
yddG	b1473	yddG_b1473_at	Probable methyl viologen efflux pump	7.41954	8.00619	8.14873	-0.59	-0.14	-0.73
yddH	b1462	b1462_at	putative enzyme	9.27891	8.86109	8.5306	0.42	0.33	0.75
ydeH	b1535	ydeH_b1535_at		6.83542	7.1918	8.2148	-0.36	-1.02	-1.38
ydeN	b1498	b1498_at	putative sulfatase	8.80316	8.96953	7.52513	-0.17	1.44	1.28
ydfO	b1549	ydfO_b1549_at	L-allo-threonine dehydrogenase, NADP+-dependent L-serine, D-serine,	4.64386	5.32553	4.14568	-0.68	1.18	0.49	-
ydgA	b1614	ydgA_b1614_at		10.8363	9.47289	10.1385	1.36	-0.67	0.7	+
ydgK	b1626	b1626_at	putative oxidoreductase	9.39296	8.88325	8.81314	0.51	0.07	0.58
ydgT	b1625	b1625_at		11.1066	9.57818	9.54323	1.53	0.03	1.56
ydhF	b1647	b1647_at	Aldo-Keto Reductase	10.6862	10.016	10.3344	0.67	-0.32	0.35
ydhM	b1649	b1649_at	hypothetical transcriptional regulator	11.2521	10.5117	9.54381	0.74	0.97	1.71
ydhO	b1655	ydhO_b1655_at	putative lipoprotein	8.48099	9.05094	8.2182	-0.57	0.83	0.26
ydhQ	b1664	b1664_at	possible enzyme	10.759	9.56491	10.0592	1.19	-0.49	0.7
ydhT	b1669	b1669_at		8.4363	8.78888	8.85518	-0.35	-0.07	-0.42	+
ydhV	b1673	b1673_at	putative oxidoreductase	7.31922	8.07039	8.07093	-0.75		-0.75
ydhW	b1672	b1672_at		8.49025	9.11192	9.08561	-0.62	0.03	-0.6
ydhY	b1674	b1674_at	putative oxidoreductase, Fe-S subunit	8.26209	9.5308	9.26936	-1.27	0.26	-1.01
ydiH	b1685	b1685_at		10.5687	8.53955	9.38284	2.03	-0.84	1.19
ydiU	b1706	b1706_at		9.43254	8.96895	8.86944	0.46	0.1	0.56
ydiZ	b1724	b1724_at		11.8232	10.0979	11.1427	1.73	-1.04	0.68	+
ydjA	b1765	ydjA_b1765_at	low abundance protein	10.0144	10.7334	10.7639	-0.72	-0.03	-0.75	+
ydjF	b1770	b1770_at	putative DEOR-type transcriptional regulator	7.41363	7.79701	7.56453	-0.38	0.23	-0.15
ydjK	b1775	b1775_at	putative transport protein	6.04002	6.41785	6.47573	-0.38	-0.06	-0.44
yeaC	b1777	b1777_at		7.3345	7.99887	9.68071	-0.66	-1.68	-2.35
yeaD	b1780	yeaD_b1780_at	low abundance protein				0.51	-0.44	0.07	+
yeaG	b1783	yeaG_b1783_at	Salmonella ortholog regulated by RpoS	11.6511	9.68545	11.1634	1.97	-1.48	0.49	-
yeaH	b1784	yeaH_b1784_at		9.31786	8.072	9.10512	1.25	-1.03	0.21
yeaI	b1785	yeaI_b1785_at		7.91229	6.6879	6.92244	1.22	-0.23	0.99
yeaQ	b1795	yeaQ_b1795_at		11.823	9.81458	10.5655	2.01	-0.75	1.26
yebE	b1846	yebE_b1846_at		8.26632	8.63952	10.5712	-0.37	-1.93	-2.31
yebK	b1853	yebK_b1853_at	P. aeruginosa homolog represses zwf transcription				-1.04	0.6	-0.45	+
yebO	b1825	b1825_at		9.23984	10.2832	9.68825	-0.68	0.36	-0.31
yebR	b1832	b1832_at		10.905	10.7045	11.3112	0.2	-0.61	-0.41
yebV	b1836	b1836_at		11.1216	8.87958	9.94471	2.24	-1.07	1.18
yebW	b1837	b1837_at		10.001	9.27636	9.22521	0.72	0.05	0.78
yecA	b1908	yecA_b1908_at	putative protein translocase subunit	10.5022	9.50938	9.43296	0.99	0.08	1.07
yecN	b1869	yecN_b1869_at		10.661	10.1385	10.3624	0.52	-0.22	0.3
yedE	b1929	yedE_b1929_at	putative membrane component of transport system	8.17143	8.99209	8.17792	-0.82	0.81	-0.01
yedF	b1930	yedF_b1930_at		8.17043	9.07066	8.26819	-0.9	0.8	-0.1
yedI	b1958	yedI_b1958_at	homolog of V. cholerae mutK	10.1904	10.2561	9.97785	-0.07	0.28	0.21
yedK	b1931	yedK_b1931_at		9.81314	10.4536	9.87083	-0.64	0.58	-0.06
yedP	b1955	b1955_at	Putative mannosyl-3-phosphoglycerate phosphatase	9.91319	9.39511	9.42773	0.52	-0.03	0.49	-
yedR	b1963	b1963_at	Inner membrane protein	8.57856	8.10696	8.24079	0.47	-0.13	0.34
yedW	b1969	yedW_b1969_at	probable response regulator of two-component regulator system with YedV	8.33181	9.22183	9.21067	-0.89	0.01	-0.88
yeeF	b2014	yeeF_b2014_at	putative amino acid transport protein	7.77017	8.0207	8.39103	-0.25	-0.37	-0.62
yeeI	b1976	b1976_at	putative inner membrane protein	10.5912	11.2949	11.3559	-0.7	-0.06	-0.76
yegE	b2067	yegE_b2067_at	putative sensor-type protein	8.69349	8.40131	8.50104	0.29	-0.1	0.19
yegH	b2063	yegH_b2063_at	putative transmembrane protein	10.0193	9.46781	9.42606	0.55	0.04	0.59
yegP	b2080	b2080_at		10.6697	7.59544	9.45224	3.07	-1.86	1.22
yegS	b2086	b2086_at		9.10931	7.94369	9.02929	1.17	-1.09	0.08
yehC	b2110	yehC_b2110_at	Putative periplasmic pilus chaperone	5.54226	5.95187	6.44626	-0.41	-0.49	-0.9	-		-
yehD	b2111	yehD_b2111_at	putative fimbrial-like protein	6.2724	7.51333	8.04439	-1.24	-0.53	-1.77
yehE	b2112	yehE_b2112_at		10.063	8.00113	9.10198	2.06	-1.1	0.96
yehT	b1799	yehT_b2125_at	putative response regulator in two-compoent regulatory system	8.19967	8.48301	7.98755	-0.28	0.5	0.21
yehU	b2126	yehU_b2126_at	putative 2-component sensor protein	8.64602	9.07146	8.69279	-0.43	0.38	-0.05
yeiA	b2147	yeiA_b2147_at	putative dihydropyrimidine dehydrogenase	13.4442	11.1234	10.0689	2.32	1.05	3.38					+
yeiH	b2158	yeiH_b2158_at	probable integral membrane protein with eight predicted transmembrane helices	8.51017	7.71149	7.81186	0.8	-0.1	0.7
yeiP	b2171	yeiP_b2171_at	low abundance protein				-0.78	0.11	-0.66
yeiT	b2146	b2146_at	bifunctional: putative glutamate synthase (N-terminal); putative oxidoreductase (C-terminal)	13.3331	11.0528	10.2096	2.28	0.84	3.12
yeiU	b2174	b2174_at	putative permease	6.34518	7.51885	7.19967	-1.17	0.32	-0.85
yejE	b2179	yejE_b2179_at	putative transport system permease protein	8.50104	8.23697	8.37199	0.26	-0.14	0.13
yejF	b2180	yejE_b2179_at	putative ATP-binding component of a transport system	8.62717	8.02956	8.05691	0.6	-0.03	0.57
yejL	b2187	yejL_b2187_at		9.74618	10.1356	10.2877	-0.39	-0.15	-0.54
yfbM	b2272	yejM_b2188_at		8.79572	9.33918	8.58834	-0.54	0.75	0.21
yfbP	b2275	b2275_at		5.33271	5.88509	5.67243	-0.55	0.21	-0.34
yfbR	b2291	b2291_at	putative alpha helix protein	8.17043	8.58346	8.40557	-0.41	0.18	-0.24
yfbS	b2292	yfbS_b2292_at	putative transport protein	8.04767	7.87221	7.35138	0.18	0.52	0.7	+
yfbT	b2293	yfbT_b2293_at	putative phosphatase	9.439	9.54689	9.88615	-0.11	-0.34	-0.45
yfbU	b2294	b2294_at	hypothetical protein	11.1113	11.2486	11.6162	-0.14	-0.37	-0.5
yfcC		yfcC_b2298_at	putative S-transferase	10.5821	9.83637	10.0192	0.75	-0.18	0.56
yfcE	b2300	yfcE_b2300_at		10.3229	10.3226	9.91124		0.41	0.41
yfcF	b2301	yfcF_b2301_at	putative glutathione-S-transferase	8.50303	7.83857	8.32912	0.66	-0.49	0.17
yfcG	b2302	yfcG_b2302_at	rpoS regulon; glutathione S-transferase homolog	9.25503	8.29692	8.89875	0.96	-0.6	0.36	+
yfcH	b2304	b2304_at	putative cell division inhibitor, NAD(P)-binding	10.274	9.89224	9.8302	0.38	0.06	0.44
yfcU	b2337	b2337_at	putative outer membrane protein	9.48402	9.037	8.89785	0.45	0.14	0.59	+		+
yfdE	b2371	yfdE_b2371_at	CoA transferase family	5.75221	5.79442	6.00225	-0.04	-0.21	-0.25
yfdG	b2350	b2350_at	CPS-53 (KpLE1) prophage; putative integral membrane protein	8.57818	9.70425	9.38349	-1.13	0.32	-0.81
yfdH	b2351	b2351_at	CPS-53 (KpLE1) prophage; putative bactoprenol glucosyl transferase	9.70217	11.3256	11.3897	-1.62	-0.06	-1.69
yfdI	b2352	b2352_at	CPS-53 (KpLE1) prophage; putative ligase	6.69905	9.42206	9.35975	-2.72	0.06	-2.66
yfdX	b2375	b2375_at		5.79181	6.20163	6.18785	-0.41	0.01	-0.39
yfdY	b2377	b2377_at		9.57611	9.24317	8.88935	0.33	0.35	0.69
yfeC	b2398	yfeC_b2398_at		9.35997	9.58684	8.77873	-0.23	0.81	0.58	+
yfeD	b2399	yfeD_b2399_at		7.42543	7.73809	6.68229	-0.31	1.06	0.74
yfeU	b2428	yfeU_b2428_at	expressed protein; has SIS phosphosugar binding domain	9.31334	10.1456	9.19476	-0.83	0.95	0.12
yfeX	b2431	b2431_at	peroxidase homolog	10.6604	10.7044	10.0759	-0.04	0.63	0.58
yffB	b2471	yffB_b2471_at	low abundance protein; distantly related to arsenate reductase and glutaredoxin	8.96434	9.26655	9.59917	-0.3	-0.33	-0.63	+
yffS	b2450	b2450_at	CPZ-55 prophage; putative transcriptional regulator	10.1744	10.6522	9.86697	-0.48	0.79	0.31
yfgB	b2517	yfgB_b2517_at	Radical SAM superfamily	8.56415	9.19279	9.28679	-0.63	-0.09	-0.72
yfgM	b2513	b2513_at	putative membrane protein	11.0584	11.3198	11.4796	-0.26	-0.16	-0.42
yfhB	b2560	yfhB_b2560_at	putative membrane protein				0.24	0.17	0.41
yfhL	b2562	yfhL_b2562_at	Putative ferredoxin-like protein	8.0045	8.62315	8.23506	-0.62	0.39	-0.23
yfhM	b2520	b2520_at	putative inner membrane lipoprotein	10.5091	10.351	10.0756	0.16	0.28	0.43	-
yfiB	b2605	yfiB_b2605_at	Putative outer membrane lipoprotein; ompA homolog	9.50938	9.18834	9.14619	0.32	0.04	0.36			+
yfiH	b2593	yfiH_b2593_at	putative inner membrane protein	8.89542	8.61728	8.67737	0.28	-0.06	0.22	+
yfiP	b2583	yfiP_b2583_at		7.38888	7.74147	7.44874	-0.35	0.29	-0.06
yfiQ	b2584	yfiQ_b2584_at	putative acetyl-CoA synthetase	10.1782	9.57894	9.73115	0.6	-0.15	0.45
yfiR	b2603	b2603_at		7.57818	8.16792	7.87958	-0.59	0.29	-0.3
yfjG	b2619	b2619_at	hypothetical protein	10.4891	10.3972	10.0596	0.09	0.34	0.43
yfjN	b2630	yfjN_b2630_at	putative cell division protein	10.6077	10.8831	10.5575	-0.28	0.33	0.05	-
yfjU	b2638	b2638_at	CP4-57 prophage	8.70977	7.35403	7.74214	1.36	-0.39	0.97	-
ygaF	b2660	ygaF_b2660_at	Putative dehydrogenase, putative second gene in csiD-ygaF-gadDTPC operon	10.51	8.78953	9.93148	1.72	-1.14	0.58	-
ygaM	b2672	ygaM_b2672_at	putative inner membrane protein	8.78823	8.23697	8.19476	1.57	-0.8	0.76
ygaU	b2665	ygaU_b2665_at	Salmonella ortholog regulated by RpoS	11.0603	9.49305	10.2961	1.86	-1.35	0.52
ygaZ	b2682	b2682_at		11.7409	9.87606	11.2255	-1.04		-1.04
ygbL	b2683	ygbL_b2738_at		8.95739	9.99718	9.99591	-0.87	-0.01	-0.88
ygbS							0.55	-1.02	-0.47
ygbT	b2755	b2755_at		8.11894	8.53177	8.35094	-0.41	0.18	-0.23
ygcF	b2777	ygcF_b2777_at	Radical SAM superfamily	9.4543	9.08454	9.03617	0.37	0.05	0.42	+
ygcJ	b2758	b2758_at		6.10014	6.47573	6.52513	-0.37	-0.05	-0.42
ygdH	b2795	ygdH_b2795_at	putative nucleotide binding protein	10.4785	10.4552	9.72741	0.02	0.73	0.75	+
ygdI	b2809	b2809_at	Putative lipoprotein	8.77446	7.47573	8.83004	1.3	-1.35	-0.06
ygdL	b2812	ygdL_b2812_at	similar to N-terminal domain of MoeB/ThiS protein adenylation/thiocarboxylation enzymes, lacks probable zinc binding site of MoeB/ThiS family	10.5793	10.179	10.1587	0.4	0.02	0.42
ygdQ	b2832	b2832_at	putative transmembrane protein, transport	9.26983	8.76587	8.35579	0.5	0.41	0.91
ygeW	b2870	ygeW_b2870_at	putative carbamoyl transferase	10.5073	7.6858	7.7761	2.82	-0.09	2.73
ygeX	b2871	ygeX_b2871_at	2,3-diaminopropionate ammonia lyase	10.7242	9.47877	9.54824	1.25	-0.07	1.18
ygfA	b2912	ygfA_b2912_at	putative ligase				0.79	-0.04	0.75
ygfB	b2909	ygfB_b2909_at		11.89	11.6513	11.3144	0.24	0.34	0.58
ygfM	b2880	b2880_at		9.65051	8.56796	8.38457	1.08	0.18	1.27
yggC	b2928	yggC_b2928_at	putative kinase	7.97728	7.63517	7.46842	0.34	0.17	0.51
yggE	b2922	yggE_b2922_at	putative actin	11.4022	10.5816	10.4388	0.82	0.14	0.96
yggG	b2936	yggG_b2936_at	Putative metalloprotease lipoprotein, function unknown; M48 family	9.24745	9.13673	9.81154	0.11	-0.67	-0.56
yggL	b2959	yggL_b2959_at		11.8551	11.2389	11.4709	0.62	-0.23	0.38
yggS	b2951	yggS_b2951_at		10.1343	10.4311	10.2577	-0.3	0.17	-0.12
yggT	b2952	yggT_b2952_at	putative resistance protein	10.5475	10.9773	10.8105	-0.43	0.17	-0.26	-
yggU	b2953	yggU_b2953_at		10.2238	10.5984	10.6266	-0.37	-0.03	-0.4
yghA	b3003	yghA_b3003_at	putative oxidoreductase	10.7104	10.2041	10.608	0.51	-0.4	0.1	-
yghG	b2971	b2971_at	Putative lipoprotein	7.14057	8.79279	8.40088	-1.65	0.39	-1.26	-
yghU	b2989	b2989_at	putative glutathione S-transferase	10.1726	9.7848	10.4398	0.39	-0.66	-0.27
ygiB	b3037	ygiB_b3037_at	possible lipoprotein	10.8649	11.1318	11.8611	-0.27	-0.73	-1	+
ygiC	b3038	ygiC_b3038_at	putative synthetase/amidase	9.54612	10.1727	11.1477	-0.63	-0.97	-1.6
ygiN	b3029	ygiN_b3029_at	expressed protein; lsrG paralog	10.9897	10.432	10.161	0.56	0.27	0.83
ygiS	b3020	b3020_at	putative oligipeptide transport protein (ABC superfamily, peri_bind)	8.71425	8.53216	7.80025	0.18	0.73	0.91
ygiV	b3023	b3023_at		9.90388	8.76022	9.19697	1.14	-0.44	0.71
ygiW	b3024	ygiW_b3024_at		12.3604	10.3755	11.4499	1.98	-1.07	0.91	-
ygjV	b3090	ygjV_b3090_at	Inner mebrane proein	7.41701	7.16591	6.90809	0.25	0.26	0.51
yhaH	b3103	yhaH_b3103_at	putative cytochrome	10.8734	10.3007	10.3896	0.57	-0.09	0.48
yhaM	b3108	yhaM_b3108_at	putative inner membrane protein	10.0918	9.77676	9.63136	0.32	0.15	0.46
yhaN	b3109	yhaN_b3109_at	putative inner membrane protein	9.94822	8.97585	8.46271	0.97	0.51	1.49	+
yhaO	b3110	yhaO_b3110_at	putative transport system permease protein	10.4801	9.39232	8.91558	1.09	0.48	1.56
yhbC	b3170	yhbC_b3170_at		11.0483	12.2076	11.8133	-1.16	0.39	-0.77
yhbJ	b3205	yhbJ_b3205_at	putative P-loop-containing kinase	10.5977	9.83447	10.0871	0.76	-0.25	0.51
yhbO	b3153	yhbO_b3153_at	PfpI/HchA protease/chaperone family	9.44626	8.71596	9.1127	0.73	-0.4	0.33
yhbS	b3156	yhbS_b3156_at	Putative acetyltransferase	9.73978	9.62169	9.33181	0.12	0.29	0.41
yhbT	b3157	yhbT_b3157_at	putative lipid carrier protein	11.2147	11.1787	10.6412	0.04	0.54	0.57
yhcO	b3239	yhcO_b3239_at		10.0572	7.69975	8.27752	2.36	-0.58	1.78	+
yhdH	b3253	yhdH_b3253_at	putative dehydrogenase	11.3042	10.6465	11.0704	0.66	-0.42	0.23	+
yhdN	b3293	yhdN_b3293_at		9.62205	9.296	9.89102	0.33	-0.6	-0.27	+
yheL	b3343	yheL_b3343_at		9.38823	8.52239	8.86078	0.87	-0.34	0.53
yheN	b3345	yheN_b3345_at		9.73064	9.10276	9.00225	0.63	0.1	0.73
yheO	b3346	yheO_b3346_at	putative DNA-binding protein	10.2492	9.64332	9.5795	0.61	0.06	0.67
yheT	b3353	yheT_b3353_at	predicted to have alpha/beta hydrolase fold	9.25408	9.14822	9.44564	0.11	-0.3	-0.19
yhfA	b3356	yhfA_b3356_at	putative inner membrane protein	10.7713	10.9413	10.6524	-0.17	0.29	0.12
yhfG	b3362	yhfG_b3362_at		9.18388	7.75489	8.37591	1.43	-0.62	0.81
yhfZ	b3383	yhfZ_b3383_at		7.42375	7.853	7.6879	-0.43	0.16	-0.26
yhhA	b3448	yhhA_b3448_at		10.6743	9.02237	9.49705	1.65	-0.47	1.18
yhhJ	b3485	yhhJ_b3485_at	ABC-type transporter	8.84518	9.06097	9.39553	-0.22	-0.33	-0.55
yhhT	b3474	yhhT_b3474_at	predicted membrane permease	9.08321	8.0954	8.28494	0.99	-0.19	0.8
yhhW	b3439	yhhW_b3439_at	low abundance protein; yhaK paralog; homolog of human PIRIN nuclear protein	9.14619	8.57365	8.62132	0.57	-0.05	0.52
yhhX	b3440	yhhX_b3440_at	Putative oxidoreductase, expressed protein; ydgJ paralog	8.94603	8.33002	8.73505	0.62	-0.4	0.21
yhiD	b3508	yhiD_b3508_at	integral membrane protein related to MgtC.	12.0764	9.81826	10.8617	2.26	-1.04	1.21
yhiI	b3487	yhiI_b3487_at	Putative membrane fusion protein (MFP) component of efflux pump, signal anchor	9.15962	9.7127	9.82289	-0.55	-0.11	-0.66
yhiM	b3491	yhiM_b3491_at	Inner membrane protein	11.8361	7.28725	8.94895	4.55	-1.66	2.89
yhiP	b3496	yhiP_b3496_at	putative transport protein	9.89966	10.0902	9.58496	-0.19	0.51	0.31
yhjD	b3522	yhjD_b3522_at	putative membrane protein	9.36326	8.83731	8.98556	0.53	-0.15	0.38
yiaF	b3554	yiaF_b3554_at	putative outer membrane lipoprotein	10.7497	9.7223	10.1169	1.03	-0.39	0.63	-
yiaG	b3555	yiaG_b3555_at	putative DNA-binding protein	10.5103	8.53411	9.89512	1.98	-1.36	0.62							+
yibN	b3611	yibN_b3611_at		11.1652	12.0495	11.7421	-0.88	0.31	-0.58
yicG	b3646	yicG_b3646_at	inner membrane protein	8.06717	8.19032	7.65033	-0.12	0.54	0.42	+
yicH	b3655	yicH_b3655_at		7.89845	7.59842	7.95245	0.3	-0.35	-0.05	+
yidC	b3705	yidC_b3705_at	Inner membrane protein (IMP) integration factor; binds TM regions of nascent IMPs; required for Sec-independent IMP integration; associated with the Sec translocase	8.23601	8.94105	9.23625	-0.71	-0.3	-1	-
yieE	b3712	yieE_b3712_at		10.2755	9.19845	9.12954	1.08	0.07	1.15	+
yieF	b3713	yieF_b3713_at	putative oxidoreductase	9.14848	8.108	8.22304	1.04	-0.12	0.93
yieG	b3714	yieG_b3714_at	putative membrane / transport protein	8.13237	8.63081	8.32598	-0.5	0.3	-0.19
yieP	b3755	yieP_b3755_at	putative gntR family regulatory protein	10.2271	8.9571	8.77676	1.27	0.18	1.45	-
yigB	b3812	yigB_b3812_at	putative phosphatase	8.91379	8.64422	9.29255	0.27	-0.65	-0.38
yigG	b3818	yigG_b3818_at	Inner membrane protein	6.05961	5.1416	5.10014	0.92	0.04	0.96	-
yihA	b3865	yihA_b3865_at	GTP-binding protein required for normal cell division; putative GTPase; also binds GDP; filamentation phenotype suppressed by overexpression of ftsQI, ftsA and ftsZ; essential gene	10.1989	10.7616	10.4155	-0.56	0.35	-0.22
yihG	b3862	yihG_b3862_at	putative endonuclease	5.99095	6.55612	6.50462	-0.57	0.05	-0.51
yihl	b3490	yihI_b3866_at	putative transcriptional regulator	8.36282	8.87406	8.87129	-0.51		-0.51	+
yihX	b3885	yihX_b3885_at	putative phosphatase	10.5638	10.9682	11.041	-0.4	-0.07	-0.48
yiiE	b3889	yiiE_b3889_at		6.72247	7.03452	7.04439	-0.31	-0.01	-0.32
yiiS	b3922	yiiS_b3922_at	putative C-4 dicarboxylate transport protein	12.1309	10.2181	10.1096	1.91	0.11	2.02	+
yijP	b3955	yijP_b3955_at	required for invasion of K1 into brain microvascular endothelial cells	7.43045	7.74819	7.80413	-0.32	-0.06	-0.37
yjbJ	b4045	yjbJ_b4045_at		11.7566	9.34052	11.4981	2.42	-2.16	0.26
yjbQ	b4056	yjbQ_b4056_at		12.5444	10.2442	10.7089	2.3	-0.46	1.84
yjbR	b4057	yjbR_b4057_at		11.3106	9.39425	9.61361	1.92	-0.22	1.7
yjdI	b4126	yjdI_b4126_at		11.4883	9.46577	9.81442	2.02	-0.35	1.67
yjdJ	b4127	yjdJ_b4127_at	Putative acetyltransferase	11.7771	9.9571	10.2634	1.82	-0.31	1.51	-
yjdK	b4128	yjdK_b4128_at		10.7871	9.8544	8.47411	0.93	1.38	2.31
yjdL	b4130	yjdL_b4130_at	putative peptide transporter	9.34319	9.66818	9.02237	-0.32	0.65	0.32
yjdM	b4108	phnA_b4108_at		10.775	11.8323	11.5166	-1.06	0.32	-0.74
yjdN	b4107	phnB_b4107_at		8.52552	7.76553	8.26021	0.76	-0.49	0.27
yjeE	b4168	yjeE_b4168_at	Putative ATPase, essential gene	9.50541	8.96203	9.19918	0.54	-0.24	0.31	-
yjeF	b4167	yjeF_b4167_at	Putative kinase, ribokinase-like superfamily	11.1365	10.715	10.8642	0.42	-0.15	0.27
yjfN	b4188	yjfN_b4188_at		8.92481	9.20653	9.36916	-0.28	-0.16	-0.44			-
yjfO	b4189	yjfO_b4189_at	Probable lipoprotein	9.85907	10.4839	10.8559	-0.62	-0.37	-1
yjgA	b4234	yjgA_b4234_at	putative alpha helix protein	10.5724	9.84768	9.96578	0.72	-0.12	0.61
yjgB	b4269	yjgB_b4269_at	Salmonella ortholog regulated by RpoS	9.67437	8.73539	9.03645	0.94	-0.3	0.64
yjgG	b4247	yjgG_b4243_at		5.66107	5.20945	5.1819	0.45	0.03	0.48
yjgH	b4248	yjgH_b4248_at	putative translation initiation inhibitor	9.17767	8.61471	8.70977	0.56	-0.09	0.47
yjgJ	b4251	yjgJ_b4251_at	Putative HTH-type transcriptional regulator	8.12722	8.6471	8.30788	-0.52	0.34	-0.18
yjgR	b4263	yjgR_b4263_at		9.31356	8.26772	9.04549	1.05	-0.78	0.27
yjgZ	b4277	yjgZ_b4277_at		8.64061	8.79377	8.4208	-0.15	0.37	0.22
yjhC	b4280	yjhC_b4280_at	Putative oxidoreductase	7.8392	8.99661	8.83321	-1.16	0.16	-0.99
yjhP	b4306	yjhP_b4306_at	Putative SAM-dependent methyltransferase	8.28031	8.75355	8.41109	-0.47	0.34	-0.13
yjiD	b4326	yjiD_b4326_at		9.61305	8.0268	8.12257	1.59	-0.1	1.49								+
yjiK	b4333	yjiK_b4333_at		7.03892	7.30469	6.87036	-0.27	0.44	0.17
yjiM	b4335	yjiM_b4335_at		9.09276	9.13776	8.71046	-0.04	0.43	0.38	-
yjiN	b4336	yjiN_b4336_at	putative inner membrane protein	8.97355	8.26444	8.6268	0.71	-0.36	0.35
yjiT	b4342	yjiT_b4342_at	putative gene fragment	9.54921	11.1606	9.6453	-1.61	1.52	-0.1	+
yjiY	b4354	yjiY_b4354_at	cstA paralog; probable oppE locus affection oligopeptide transport	10.0986	9.50442	7.4187	1.44	-0.47	0.96					+
yjjI	b4380	yjjI_b4380_at		8.02791	7.22014	7.21626	-0.52	0.41	-0.1	+					-
yjjU	b4377	yjjU_b4377_at	putative phosphoesterase	10.2804	9.77066	9.05039	2.26	-0.56	1.7
yjjV	b4378	yjjV_b4378_at	Putative DNase, tatD paralog, no Tat phenotype	9.24911	7.81378	8.28771	1	-0.14	0.86							+
ykgA	b0300	ykgA_b0300_f_at	Putative transcriptional regulator, interrupted/deleted by IS3A	10.4511	10.9661	10.5555	0.59	2.09	2.68	-
ykgC	b0304	ykgC_b0304_at	putative oxidoreductase	12.262	10.0041	10.5607	0.81		0.81
ykgE	b0306	ykgE_b0306_at	putative dehydrogenase subunit	9.83747	8.83763	8.97957	0.51	0.72	1.23					+
ykgF	b0307	ykgF_b0307_at	Putative electron transport protein	9.80896	9.33114	9.00675	0.48	0.32	0.8	+				+
ykgG	b0308	ykgG_b0308_at	putative transporter	9.42143	9.21675	8.83194	0.2	0.38	0.59					+
ylaB	b0457	ylaB_b0457_at		6.87529	6.0045	6.08108	0.87	-0.08	0.79	+
ylaC	b0458	ylaC_b0458_at	putative membrane protein	9.44149	10.3601	10.1189	-0.92	0.24	-0.68
yliI	b0837	yliI_b0837_at	rpoS regulon; homologous to glucose dehydrogenase B	9.22086	9.08826	9.61342	0.13	-0.53	-0.39
ymdA	b1044	b1044_at		7.30834	6.55152	6.99322	0.76	-0.44	0.31
ymfA	b1122	ymfA_b1122_at	Inner membrane protein	7.50224	7.8716	7.61176	-0.37	0.26	-0.11
ymgA	b1165	ymgA_b1165_at		8.12877	8.19032	9.19303	-0.06	-1	-1.06	-
ymgB	b1166	ymgB_b1166_at		4.37156	4.79701	6.98641	-0.43	-2.19	-2.62								+
ymgC	b1167	ymgC_b1167_at		5.04439	5.18587	5.73335	-0.14	-0.55	-0.69
ymgD	b1171	b1171_at	putative DNA-binding protein	8.60363	9.34319	11.0974	-0.74	-1.75	-2.49
ynaI	b1330	b1330_at		10.0294	9.52278	9.26585	0.51	0.26	0.76
yncA	b1448	b1448_at	hypothetical acetyltransferase	9.79799	9.39896	9.55574	0.4	-0.16	0.24	-
yncB	b1449	yncB_b1449_at	putative oxidoreductase	10.0425	8.52435	9.61084	1.52	-1.09	0.43
yncG	b1454	b1454_at	putative transferase	7.02569	5.85549	6.54998	1.17	-0.69	0.48
ynfD	b1586	b1586_at	putative outer membrane protein	8.86511	8.75288	10.1941	0.11	-1.44	-1.33	+
ynfE	b1587	b1587_at	putative dimethyl sulfoxide reductase, major subunit	11.1518	11.6008	10.8812	-0.45	0.72	0.27
ynhG	b1587	b1589_at					1.66	0.05	1.7
yniA	b1725	yniA	conserved protein, protein kinase-like	10.3964	9.38522	9.59432	1.01	-0.21	0.8
yniC	b1727	yniC	putative phosphatase	8.66142	9.1153	9.09381	-0.45	0.02	-0.43
ynjA	b1753	ynjA		8.85985	9.0182	9.06474	-0.16	-0.05	-0.2
yobA	b1841	b1841_at	putative cation resistance protein	9.19229	9.47086	9.73217	-0.28	-0.26	-0.54
yobB	b1843	b1843_at		8.41743	8.27798	9.16541	0.14	-0.89	-0.75
yobD	b1820	b1820_at	putative membrane protein	9.12825	9.68475	8.06878	-0.56	1.62	1.06
yodB	b1974	yodB_b1974_at	cytochrome b561 homolog	6.18587	6.47573	6.75355	-0.29	-0.28	-0.57	-
yodD	b1953	b1953_at		9.36282	7.38974	8.33092	1.97	-0.94	1.03
yohD	b2136	yohD_b2136_at	putative membrane protein	9.87636	9.31696	9.46434	0.56	-0.15	0.41
yohK	b2142	yohK_b2142_at	S. aureus ortholog missing a murein hydrolase, possibly due to protein transport defect; six TM segment predicted inner membrane protein homologus to known transporters	8.91498	8.30469	8.42164	0.61	-0.12	0.49
ypdB	b2381	b2381_at	putative 2-component transcriptional regulator	10.3185	9.95667	9.91871	0.36	0.04	0.4
yphA	b2543	yphA_b2543_at	Inner membrane protein	9.93723	8.74618	9.25432	1.19	-0.51	0.68	-
yphF	b2548	yphF_b2548_at	putative LACI-type transcriptional regulator	6.87774	7.38111	7.00787	-0.5	0.37	-0.13
yqaB	b2690	yqaB_b2690_at	putative phosphatase	9.11998	9.41342	9.0542	-0.29	0.36	0.07
yqaE	b2666	b2666_at	putative membrane protein				0.83	-1.32	-0.49
yqcC	b2792	b2792_at		9.67684	9.9542	9.91513	-0.28	0.04	-0.24
yqeA	b2874	yqeA_b2874_at	putative kinase	8.38284	8.14975	7.76155	0.23	0.39	0.62
yqeB	b2875	b2875_at	putative synthases	9.84815	9.49245	9.20579	0.36	0.29	0.64	+
yqeC	b2876	b2876_at		10.4801	10.3991	10.006	0.08	0.39	0.47
yqeF	b2844	yqeF_b2844_at	putative acyltransferase	6.96924	7.43379	7.55305	-0.46	-0.12	-0.58
yqeG	b2845	b2845_at	putative transport protein (HAAAP family)	7.2182	8.40812	8.30515	-1.19	0.1	-1.09	-
yqeI	b2847	yqeI_b2847_at	putative sensory transducer	8.04056	7.21529	6.56682	0.83	0.65	1.47
yqeJ	b2848	yqeJ_b2848_at		8.08746	7.75154	7.28355	0.34	0.47	0.8
yqgB	b2939	yqgB_b2939_at		8.28586	9.18413	9.33695	-0.9	-0.15	-1.05
yqgF	b2949	yqgF_b2949_at	Resolvase homolog, function unknown; has an RNase H-like fold	9.26608	9.54516	9.59917	-0.28	-0.05	-0.33	-
yqhD	b3011	yqhD_b3011_at	putative oxidoreductase	11.4505	10.9178	9.90914	0.53	1.01	1.54	-
yqiA	b3031	yqiA_b3031_at	putative esterase	10.0937	9.68703	9.38737	0.41	0.3	0.71
yqjC	b3097	b3042_at		13.4781	11.8611	12.6913	1.62	-0.83	0.79
yqjD	b3098	yqjD_b3098_at	putative membrane protein	13.4775	11.4458	12.4227	2.03	-0.98	1.05							+
yqjE	b3099	yqjE_b3099_at	probable membrane protein; possibly a permease	11.5939	9.51076	10.5915	2.08	-1.08	1
yqjG	b3102	yqjG_b3102_at	putative transferase	9.17218	8.62352	8.90509	0.55	-0.28	0.27
yqjI	b3071	yqjI_b3071_at		9.43254	9.31175	9.13827	0.12	0.17	0.29
yqjK	b3100	b3100_at		10.5519	10.0741	10.1845	0.48	-0.11	0.37
yrbA	b3190	yrbA_b3190_at	low abundance protein; paralogous to morphogene bolA	9.94295	10.0883	10.3985	-0.15	-0.31	-0.46
yrbC	b3192	yrbC_b3192_at	possible exported protein	10.546	10.8803	11.1573	-0.33	-0.28	-0.61
yrfG	b3399	yrfG_b3399_at	putative phosphatase	9.87483	9.5159	10.179	0.36	-0.66	-0.3
ysaA	b3573	yiaI_b3573_at	Putative electron transport protein				0.09	0.36	0.45
ytfB	b4206	ytfB_b4206_at		10.0481	9.80752	9.81154	0.24		0.24
ytfE	b4209	ytfE_b4209_at	homologus to S. aureus scdA, involved in cell wall metabolism and cell division	8.08002	7.7502	7.44128	0.33	0.31	0.64
ytfH	b4212	ytfH_b4212_at	Putative HTH-type transcriptional regulator	10.1264	9.55727	9.46148	0.57	0.1	0.67
ytfK	b4217	ytfK_b4217_at		8.52435	7.61471	9.23122	0.91	-1.62	-0.71						+
ytfP	b4222	ytfP_b4222_at		9.85534	10.0475	10.3291	-0.19	-0.28	-0.47
ytjB	b4387	smp_b4387_at		8.69279	8.92452	8.87191	-0.23	0.05	-0.18						-
zitB	b0752	ybgR_b0752_at	Zn(II) efflux transporter; zinc-inducible	8.57289	8.06932	8.08215	0.5	-0.01	0.49
zntB	b1342	b1342_at	Zn(II) transporter in Salmonella	9.49865	8.88295	9.2384	0.62	-0.36	0.26
zntR	b3292	yhdM_b3292_at	Zn-responsive activator of zntA transcription	9.74517	9.36872	9.77198	0.38	-0.4	-0.03
znuA	b1857	yebL_b1857_at	High-affinity ABC transport system for zinc	9.92615	10.9486	10.8923	-1.02	0.06	-0.97
zraP	b4002	yjaI_b4002_at	Zn-binding periplasmic protein; responsive to Zn(2+) and Pb(2+); regulated by zraSR two-component system	10.8865	10.8598	9.55957	0.03	1.3	1.33
zraS	b4003	hydH_b4003_at	sensor kinase for HydG, hydrogenase 3 activity	8.32688	8.49225	8.16842	-0.165404	0.323632	0.158228
										1. Maurer et al, 2005. J. Bacteriol. 187:304-319.
										2. Ecogene, www.ecogene.org.
										3. Arnold et al, 2001. J. Bacteriol. 183(2178-2186.
										4. Polen et al, 2003. Appl. .Env. Microbiol. 69:1759-1774.
										5. Pomposiello et al, 2001. J. Bacteriol. 183:3890-3920.
										6. Zheng et al, 2001. J. Bacteriol . 183:4562-4570.
										7. Weber et al, 2005. J. Bacteriol. 187:1591-1603.
