# Supplementary material for: Oxygen limitation modulates pH regulation of catabolism and hydrogenases, multidrug transporters, and envelope composition in Escherichia coli K-12
Source: BMC Microbiol. 2006 Oct 6;6:89. doi: 10.1186/1471-2180-6-89 (PMC1626474; doi:10.1186/1471-2180-6-89)
Supplement: Additional File 2 — Supplementary Table 2. Expression indices and expression ratios for intergenic regions. [file 1471-2180-6-89-S2.xls]

## Sheet: Intergenic Regions (IG)
Supplementary Table 2. Expression indices and expression ratios for intergenic regions (IG).	Expression Indices (log2)			Acid/Base Expression Ratios (log2) (Bold values, p<0.001)			Known regulatory small RNA	Location
Affymetrix Intergenic Regions (IG)	mean log2 pH 5.7	mean log2 pH 7.0	mean log2 pH 8.5	log2 pH 5.7 vs pH 7.0	log2 pH 7.0 vs pH 8.5	log2 pH 5.7 vs pH 8.5
IG_1005_1613710_1613786_fwd_at	5.88264	5.60881	5.17393	0.27	0.43	0.71
IG_1012_1620544_1622796_fwd_at	4.67807	5.44294	5.52669	-0.77	-0.08	-0.85
IG_1013_1621875_1622128_rev_at	4.52982	4.52356	5.4822	0	-0.96	-0.95
IG_1018_1627063_1627238_fwd_at	11.5346	9.87483	9.11374	1.66	0.76	2.42
IG_1029_1639579_1640512_rev_at	4.97269	6.27984	5.88753	-1.31	0.39	-0.91
IG_103_180755_180883_fwd_at	8.91409	8.9901	10.5202	-0.08	-1.53	-1.61
IG_104_182309_182444_fwd_at	5.1819	5.18982	5.80478	-0.01	-0.62	-0.62
IG_1050_1663145_1663278_fwd_at	8.76188	8.98043	8.66427	-0.22	0.32	0.1
IG_1058_1671526_1672995_rev_at	10.2325	10.2583	7.6532	-0.03	2.61	2.58
IG_1069_1687776_1687875_fwd_at	9.49185	8.04658	8.91558	1.45	-0.87	0.58
IG_1071_1690864_1690913_rev_at	6.64818	8.04494	7.57061	-1.4	0.47	-0.92
IG_1076_1700154_1700256_fwd_at	6.87652	8.01346	8.41109	-1.14	-0.4	-1.53
IG_1077_1701259_1702972_fwd_f_at	10.3749	9.83794	9.24722	0.54	0.59	1.13
IG_1079_1703715_1703790_fwd_at	10.1675	9.66906	9.70874	0.5	-0.04	0.46
IG_1083_1713914_1713971_rev_at	10.3668	10.0554	9.45882	0.31	0.6	0.91
IG_1094_1724647_1724682_fwd_at	11.983	10.8809	9.89936	1.1	0.98	2.08
IG_1096_1726269_1726370_fwd_at	9.70788	9.16917	8.78398	0.54	0.39	0.92
IG_1098_1731728_1732458_fwd_at	7.37938	8.03397	6.93546	-0.65	1.1	0.44
IG_11_11316_12162_fwd_at	12.693	11.3474	12.2378	1.35	-0.89	0.46
IG_110_190600_190856_fwd_at	12.4506	13.2562	13.2131	-0.81	0.04	-0.76
IG_1105_1739147_1739436_fwd_at	12.8027	10.4874	10.5515	2.32	-0.06	2.25
IG_1109_1744152_1746770_rev_at	5.08321	4.6893	5.3505	0.39	-0.66	-0.27
IG_1112_1746760_1753721_fwd_at	6.62059	7.86419	6.76155	-1.24	1.1	-0.14
IG_1113_1752502_1752955_rev_at	6.99209	8.44667	8.40344	-1.45	0.04	-1.41
IG_1116_1755682_1767097_fwd_at	7.40173	7.06824	7.28817	0.33	-0.22	0.11
IG_1117_1756750_1756897_rev_at	11.1151	9.13391	9.44626	1.98	-0.31	1.67
IG_1130_1786303_1786458_fwd_at	8.46679	8.09698	8.35579	0.37	-0.26	0.11
IG_1136_1792134_1792195_rev_at	11.6779	11.1016	12.0414	0.58	-0.94	-0.36
IG_1137_1793177_1793276_rev_at	7.76421	7.29921	7.28263	0.47	0.02	0.48
IG_1138_1796967_1797249_rev_at	9.74635	10.679	11.0746	-0.93	-0.4	-1.33
IG_1140_1798024_1798119_rev_at	12.5209	13.0112	12.7985	-0.49	0.21	-0.28
IG_1144_1805324_1805423_fwd_at	10.2596	8.59842	9.41553	1.66	-0.82	0.84
IG_1145_1805715_1805819_fwd_at	12.0426	10.5013	11.2345	1.54	-0.73	0.81
IG_1149_1808826_1808957_fwd_at	4.853	5.57894	4.848	-0.73	0.73	0
IG_1156_1819644_1819941_rev_at	9.49326	9.88692	9.2446	-0.39	0.64	0.25
IG_116_200361_200481_fwd_at	13.2652	12.7611	12.3667	0.5	0.39	0.9
IG_1161_1823650_1823978_rev_at	5.70874	5.40259	7.69279	0.31	-2.29	-1.98
IG_1165_1838799_1839513_fwd_at	6.8189	7.05528	7.62132	-0.24	-0.57	-0.8
IG_1170_1846033_1846148_rev_at	9.55248	10.7128	10.6009	-1.16	0.11	-1.05
IG_1180_1863661_1863749_rev_at	8.19623	8.74012	9.94895	-0.54	-1.21	-1.75
IG_1182_1866867_1866978_fwd_at	11.3739	9.99081	11.1823	1.38	-1.19	0.19
IG_1193_1877280_1877426_rev_at	6.46597	5.71425	5.94953	0.75	-0.24	0.52
IG_1199_1883814_1883868_fwd_at	9.1634	8.69766	8.49625	0.47	0.2	0.67
IG_12_11787_15868_rev_f_at	8.6125	8.37199	9.65946	0.24	-1.29	-1.05
IG_1202_1887771_1887974_rev_at	8.25974	8.7187	8.58496	-0.46	0.13	-0.33
IG_1206_1891736_1892096_fwd_at	7.94953	6.99435	8.00225	0.96	-1.01	-0.05
IG_1207_1892457_1892828_fwd_at	6.94251	7.33181	7.91349	-0.39	-0.58	-0.97
IG_1213_1901044_1901105_fwd_at	12.8594	12.7008	11.3174	0.16	1.38	1.54
IG_1214_1903284_1903657_fwd_at	6.60288	7.63154	7.36019	-1.03	0.27	-0.76
IG_1218_1906573_1906646_rev_at	9.36238	10.2525	9.77824	-0.89	0.47	-0.42
IG_1223_1912980_1913654_rev_at	11.4202	11.9251	11.9291	-0.5	0	-0.51
IG_1226_1919687_1919788_fwd_at	9.32486	7.88264	8.92896	1.44	-1.05	0.4
IG_1228_1920997_1921388_rev_at	5.39575	4.50462	5.15381	0.89	-0.65	0.24	RyeA/SraC	pphA/yebY
IG_1229_1922994_1924802_rev_at	5.60881	7.28633	6.84549	-1.68	0.44	-1.24
IG_1230_1923363_1923463_fwd_at	8.35667	8.30788	10.3535	0.05	-2.05	-2
IG_1232_1926864_1927071_rev_at	6.53761	6.30378	7.37591	0.23	-1.07	-0.84
IG_1248_1945401_1945434_rev_at	10.9471	8.80381	9.2635	2.14	-0.46	1.68
IG_125_219996_220112_rev_at	8.93044	7.70529	8.15279	1.22	-0.45	0.78
IG_1261_1976231_1976541_rev_at	8.73809	9.30218	8.51096	-0.56	0.79	0.23
IG_1264_1980412_1980577_rev_at	7.01681	5.73335	6.36982	1.28	-0.64	0.65
IG_1279_1994856_1995084_rev_at	5.38198	6.39232	5.78136	-1.01	0.61	-0.4
IG_128_223409_223770_fwd_f_at	9.8558	9.54013	9.36041	0.32	0.18	0.5
IG_1280_1998409_1998495_rev_at	10.0114	8.97585	10.2929	1.04	-1.32	-0.28
IG_1283_2004102_2004178_fwd_at	9.98982	7.87467	9.61875	2.12	-1.74	0.37
IG_1295_2021701_2021989_fwd_at	7.04876	7.06501	8.04494	-0.02	-0.98	-1
IG_1298_2023236_2023532_fwd_at	10.1834	7.95768	8.83321	2.23	-0.88	1.35
IG_13_14080_14167_fwd_at	11.1076	10.5073	11.8139	0.6	-1.31	-0.71
IG_1301_2026055_2026209_rev_at	9.69766	8.77017	9.48623	0.93	-0.72	0.21
IG_1303_2027389_2028469_rev_at	7.75622	6.29829	7.29646	1.46	-1	0.46
IG_1306_2031102_2031140_rev_at	9.26562	8.50859	8.76022	0.76	-0.25	0.51
IG_1309_2033266_2033856_fwd_at	10.8384	10.1178	10.7037	0.72	-0.59	0.13
IG_1315_2040921_2041633_fwd_at	9.85845	10.7704	10.8979	-0.91	-0.13	-1.04
IG_1317_2042471_2042570_fwd_at	9.79181	10.6974	10.6803	-0.91	0.02	-0.89
IG_134_229005_229166_fwd_at	4.73877	5.48543	5.20163	-0.75	0.28	-0.46
IG_1346_2085091_2085350_rev_at	6.74551	8.7286	9.6193	-1.98	-0.89	-2.87
IG_1348_2087763_2095342_rev_at	6.70874	6.89118	6.87897	-0.18	0.01	-0.17
IG_1350_2095248_2135857_fwd_f_at	6.5345	6.75355	6.73877	-0.22	0.01	-0.2
IG_1351_2096360_2096468_rev_at	4.51096	5.25927	5.51412	-0.75	-0.25	-1
IG_1353_2099291_2099916_rev_f_at	10.3005	11.2762	10.9465	-0.98	0.33	0
IG_1355_2111084_2111455_rev_at	10.1892	11.1105	11.0649	-0.92	0.05	-0.88
IG_1356_2112350_2112523_rev_at	9.0634	8.92452	9.49406	0.14	-0.57	-0.43
IG_1357_2116427_2116701_rev_at	8.09698	8.31832	8.60028	-0.22	-0.28	-0.5
IG_1358_2121002_2121105_rev_at	6.92481	7.07361	7.40769	-0.15	-0.33	-0.48
IG_1359_2131420_2131511_rev_at	7.38629	7.44211	8.02956	-0.06	-0.59	-0.64
IG_1371_2163544_2163689_fwd_at	8.35535	8.79993	8.93192	-0.44	-0.13	-0.58
IG_1378_2169756_2169854_rev_at	12.0306	11.2076	8.87406	0.82	2.33	3.16
IG_1379_2175231_2175531_rev_at	11.0499	8.2148	10.268	2.84	-2.05	0.78
IG_138_233956_234026_rev_at	8.21626	9.35865	10.115	-1.14	-0.76	-1.9
IG_1404_2224400_2228643_fwd_at	7.28725	6.72383	6.96232	0.56	-0.24	0.33
IG_1405_2225291_2225342_rev_at	7.89603	5.70321	6.88631	2.19	-1.18	1.01
IG_1408_2229735_2229863_fwd_at	8.43421	6.74416	7.40514	1.69	-0.66	1.03
IG_1409_2230749_2230897_fwd_at	9.29989	9.37003	8.53722	-0.07	0.83	0.76
IG_1412_2237310_2237369_rev_at	3.99095	6.56224	6.76288	-2.57	-0.2	-2.77
IG_1413_2238369_2238647_rev_at	6.84298	9.04903	9.33472	-2.21	-0.29	-2.49
IG_1418_2246553_2246756_rev_at	8.39189	8.36763	8.86944	0.02	-0.5	-0.48
IG_1426_2257317_2257738_rev_at	6.74953	7.53993	7.51806	-0.79	0.02	-0.77
IG_1433_2270303_2270377_fwd_at	7.848	7.44128	7.37764	0.41	0.06	0.47
IG_1441_2284308_2286924_fwd_at	7.07895	7.82782	7.52982	-0.75	0.3	-0.45
IG_1442_2286921_2287084_rev_s_at	10.7164	11.7497	11.4432	-1.03	0.31	-0.73
IG_1457_2325314_2337586_fwd_at	6.92006	6.63081	6.71287	0.29	-0.08	0.21
IG_1458_2334713_2334812_rev_at	5.67807	5.99774	5.80735	-0.32	0.19	-0.13
IG_1459_2337441_2338436_rev_at	9.14873	9.98014	9.44729	-0.83	0.53	-0.3
IG_1474_2370581_2370629_fwd_at	6.56986	6.23266	6.15178	0.34	0.08	0.42
IG_1478_2378439_2378741_rev_at	11.5666	10.6213	10.5663	0.95	0.05	1
IG_1479_2379048_2379101_rev_at	8.45409	7.41447	7.46597	1.04	-0.05	0.99
IG_1488_2389346_2389531_rev_at	9.50084	10.282	10.7675	-0.78	-0.49	-1.27
IG_1489_2391062_2391224_rev_at	9.75656	10.8732	11.3384	-1.12	-0.47	-1.58
IG_1490_2398192_2398237_rev_at	7.7866	9.09619	9.91513	-1.31	-0.82	-2.13
IG_1491_2401878_2401970_rev_at	10.4635	11.4273	11.944	-0.96	-0.52	-1.48
IG_1495_2407482_2411489_fwd_at	7.36982	7.75489	8.01569	-0.38	-0.26	-0.65
IG_1496_2409373_2409458_rev_at	7.91827	8.80187	8.63844	-0.88	0.16	-0.72
IG_15_16178_16750_rev_s_at	8.30879	8.53916	8.09645	-0.23	0.44	0.21
IG_150_245806_245960_rev_at	8.96521	9.34296	9.5345	-0.38	-0.19	-0.57
IG_1503_2417809_2417860_rev_at	8.1375	7.05637	8.05528	1.08	-1	0.08
IG_1506_2420622_2435969_fwd_at	6.61765	6.78267	6.88631	-0.17	-0.1	-0.27
IG_1508_2423937_2424025_rev_at	7.55612	7.9507	8.91498	-0.39	-0.96	-1.36
IG_1509_2424809_2425028_rev_at	5.90207	6.09592	6.59544	-0.19	-0.5	-0.69
IG_1510_2425812_2426076_rev_at	5.6893	6.24222	7.01903	-0.56	-0.78	-1.33
IG_1511_2426647_2426740_rev_at	7.86481	7.76885	8.26585	0.1	-0.5	-0.4
IG_1512_2428259_2428294_rev_at	9.78202	10.3355	10.4586	-0.55	-0.12	-0.68
IG_1513_2428784_2429041_rev_at	9.71132	10.2316	9.90418	-0.52	0.33	-0.19
IG_1515_2431947_2432101_rev_at	11.1371	11.6838	11.9233	-0.55	-0.24	-0.79
IG_1516_2432762_2432843_rev_at	8.73369	9.06286	10.0186	-0.33	-0.96	-1.28
IG_1529_2454833_2455034_rev_at	9.36107	9.09038	9.80655	0.27	-0.72	-0.45
IG_1556_2494586_2496690_fwd_at	4.99095	5.56377	5.71699	-0.57	-0.15	-0.72
IG_1566_2515970_2516060_rev_at	6.50303	7.27984	6.93074	-0.78	0.35	-0.43
IG_1572_2519147_2519192_fwd_at	9.06097	9.92006	8.633	-0.86	1.29	0.43
IG_1582_2530245_2530428_fwd_at	3.6893	4.87283	5.31107	-1.19	-0.44	-1.62
IG_1583_2531401_2531783_fwd_at	12.6861	13.3149	13.0341	-0.63	0.28	-0.35
IG_1587_2535258_2536691_rev_at	7.86666	8.80316	8.41447	-0.94	0.39	-0.55
IG_1593_2542710_2542771_rev_at	7.43379	8.26444	7.7866	-0.83	0.48	-0.35
IG_1596_2548593_2548660_rev_at	9.97212	11.2488	11.219	-1.28	0.03	-1.25
IG_1616_2585452_2585614_fwd_at	7.57516	7.99661	8.32103	-0.42	-0.32	-0.75
IG_1619_2591815_2591863_rev_at	9.73522	9.02126	9.18066	0.71	-0.16	0.55
IG_1621_2595639_2595850_rev_at	8.2317	8.45615	7.76951	-0.22	0.69	0.46
IG_1622_2597781_2612839_rev_at	7.19967	7.34784	7.05202	-0.15	0.3	0.15
IG_1624_2609891_2609940_fwd_at	6.853	6.48864	6.40939	0.36	0.08	0.44
IG_1626_2613902_2616094_rev_at	6.50144	6.95652	6.38716	-0.46	0.57	0.11
IG_1632_2624677_2627309_fwd_at	7.52199	6.88387	6.73877	0.64	0.15	0.78
IG_1636_2630556_2630623_rev_at	11.514	12.0185	12.0275	-0.5	-0.01	-0.51
IG_1641_2638596_2638705_rev_at	10.726	11.1537	11.2156	-0.43	-0.06	-0.49
IG_1643_2642304_2642452_rev_at	7.32373	7.6907	8.00282	-0.37	-0.31	-0.68
IG_1644_2642885_2643032_rev_at	7.25456	7.82209	9.16088	-0.57	-1.34	-1.91
IG_1646_2651360_2661461_fwd_f_at	8.16792	8.40642	8.16239	-0.24	0.24	0.01
IG_1650_2659576_2659662_rev_at	10.5037	11.1869	10.2229	-0.68	0.96	0.28
IG_1651_2660152_2660602_rev_at	9.50124	10.1967	9.31967	-0.7	0.88	0.18
IG_1673_2702084_2702354_rev_at	9.87989	10.6155	10.4333	-0.74	0.18	0.55
IG_1674_2705145_2705341_rev_at	9.24816	10.074	10.0938	-0.83	-0.02	-0.85
IG_1676_2708033_2710046_rev_at	12.4696	11.4881	11.4231	0.98	0.07	1.05
IG_1687_2722103_2722198_fwd_at	8.19673	7.69975	7.12102	0.5	0.58	1.08
IG_1692_2727465_2727635_rev_f_at	13.2062	13.0572	12.7172	0.15	0.34	0.49
IG_1694_2732194_2732322_rev_at	10.0686	9.05826	9.6907	1.01	-0.63	0.38
IG_1697_2735667_2735764_fwd_at	8.44584	9.17891	9.68877	-0.73	-0.51	-1.24
IG_1702_2742551_2742591_rev_at	12.79	13.4412	13.5859	-0.65	-0.14	-0.8
IG_1703_2744206_2744453_rev_at	10.8131	11.831	11.7675	-1.02	0.06	-0.95
IG_1713_2753975_2754179_fwd_at	7.98071	8.24935	7.57213	-0.27	0.68	0.41
IG_1716_2756878_2757005_fwd_at	4.82782	5.33271	5.33271	-0.5	0	-0.5
IG_1719_2763175_2763533_rev_at	10.3302	10.2413	9.82353	0.09	0.42	0.51
IG_173_270979_271053_fwd_at	8.65213	8.48099	8.33047	0.17	0.15	0.32
IG_1742_2794808_2794890_rev_at	7.9629	6.86295	8.17742	1.1	-1.31	-0.21
IG_1750_2805096_2805152_fwd_at	9.2635	10.4794	10.7353	-1.22	-0.26	-1.47
IG_1751_2806146_2806336_fwd_at	5.89966	7.61765	7.03562	-1.72	0.58	-1.14
IG_1753_2808701_2808790_fwd_at	9.6851	10.83	10.7717	-1.14	0.06	-1.09
IG_1754_2809322_2809447_fwd_at	8.81378	9.49885	8.97871	-0.68	0.52	-0.16
IG_1759_2815883_2816080_rev_f_at	12.1052	12.6586	11.6117	-0.55	1.05	0.49
IG_1760_2816158_2816219_rev_f_at	12.2084	12.8405	11.7053	-0.63	1.14	0.5
IG_1761_2816297_2816494_rev_f_at	11.214	11.8908	10.5507	-0.68	1.34	0.66
IG_1766_2821793_2821871_rev_at	9.74298	10.648	10.4245	-0.91	0.22	-0.68
IG_1769_2826540_2826643_fwd_at	6.92837	8.8157	6.75622	-1.89	2.06	0.17
IG_1770_2827004_2827069_fwd_at	7.82018	8.7139	7.29554	-0.89	1.42	0.52
IG_1777_2837291_2840595_rev_at	7.61176	6.92719	6.76818	0.69	0.16	0.84
IG_1779_2847873_2847996_rev_at	10.5425	8.13391	6.00675	2.41	2.13	4.54
IG_178_279100_279608_rev_f_at	9.75221	9.20604	8.56643	0.55	0.64	1.19
IG_1784_2854830_2858489_rev_at	5.37851	5.7866	5.63227	-0.41	0.15	-0.25
IG_1785_2857678_2857782_fwd_at	5.80478	7.41785	6.1819	-1.61	1.23	-0.38
IG_1790_2864489_2874603_fwd_at	8.25833	8.57705	9.64656	-0.32	-1.07	-1.39
IG_1791_2865575_2865636_rev_at	13.3273	12.9271	13.845	0.4	-0.92	-0.52
IG_1793_2870844_2871036_rev_at	9.91558	10.4069	9.91169	-0.49	0.5	0
IG_1806_2903441_2904664_rev_at	7.63735	7.07146	6.99661	0.57	0.08	0.64
IG_1809_2907689_2907915_rev_at	10.6359	11.1988	11.0094	-0.56	0.19	-0.37
IG_181_284393_284618_fwd_at	6.30743	6.8505	6.75355	-0.54	0.1	-0.45
IG_1816_2922136_2922756_rev_at	13.972	13.2079	13.976	0.76	-0.77	0	CsrB	ygcC/syd
IG_1819_2925695_2926250_fwd_at	4.76022	5.8802	6.21917	-1.12	-0.34	-1.46
IG_1823_2933574_2933605_fwd_at	5.29646	6.65821	4.99548	-1.36	1.66	0.3
IG_1824_2935382_2935459_fwd_at	8.49426	9.04876	8.53993	-0.55	0.51	-0.05
IG_1825_2937333_2937389_fwd_at	8.13443	8.46393	8.81346	-0.33	-0.35	-0.68
IG_183_288387_288524_rev_at	6.03562	6.81506	6.67384	-0.78	0.14	-0.64
IG_1840_2964060_2964209_rev_at	8.05853	8.65678	8.53722	-0.6	0.12	-0.48
IG_1842_2968374_2968441_fwd_at	9.63717	8.66676	8.74953	0.97	-0.08	0.89
IG_186_291456_302214_fwd_f_at	5.25927	5.71149	5.4363	-0.45	0.28	-0.18
IG_1865_2996011_2996055_rev_at	6.65821	7.65607	7.21529	-1	0.44	-0.56
IG_1866_2996893_2997005_rev_at	6.56834	7.76089	7.04985	-1.19	0.71	-0.48
IG_1871_3005448_3005530_fwd_at	9.76089	7.41785	7.39146	2.34	0.03	2.37
IG_1873_3009435_3009481_fwd_at	7.71768	5.70598	5.62644	2.01	0.08	2.09
IG_1876_3013760_3014080_fwd_at	8.9431	7.40684	7.07468	1.54	0.33	1.87
IG_1882_3031634_3037874_fwd_at	8.23554	8.05691	7.82464	0.18	0.23	0.41
IG_1888_3041169_3041331_rev_at	7.92065	8.50184	8.17293	-0.58	0.33	-0.25
IG_1891_3043922_3044187_rev_at	8.7761	9.40003	9.3637	-0.62	0.04	-0.59
IG_1892_3047062_3047179_rev_at	11.7918	12.4787	12.5046	-0.69	-0.03	-0.71
IG_1893_3048688_3049134_rev_at	7.15886	7.65249	7.67807	-0.49	-0.03	-0.52
IG_19_19621_21180_fwd_f_at	7.55228	6.72656	6.74281	0.83	-0.02	0.81
IG_1903_3065209_3065359_rev_at	7.93428	8.26725	7.50383	-0.33	0.76	0.43
IG_1904_3066101_3066192_rev_at	12.0928	11.1248	11.1494	0.97	-0.02	0.94
IG_1906_3067828_3068184_rev_at	7.67384	6.65535	7.53605	1.02	-0.88	0.14
IG_1907_3069265_3069478_rev_f_at	13.8332	13.3108	13.6432	0.52	-0.33	0.19
IG_1909_3071712_3071995_rev_at	9.66178	10.8596	9.83495	-1.2	1.02	-0.17
IG_1914_3084086_3084417_rev_at	8.51136	9.69505	9.67225	-1.18	0.02	-1.16
IG_1915_3084422_3084724_fwd_at	11.8478	8.84361	8.979	3	-0.14	2.87
IG_1924_3097585_3097700_rev_at	7.5345	8.31016	6.86666	-0.78	1.44	0.67
IG_1927_3100871_3105037_rev_at	9.19599	8.54148	8.70632	0.65	-0.16	0.49
IG_1929_3103531_3103683_fwd_at	5.35755	4.79181	5.29278	0.57	-0.5	0.07
IG_1933_3108459_3126286_fwd_at	5.58496	6.11686	5.9331	-0.53	0.18	-0.35
IG_1935_3110938_3111083_rev_at	3.65535	7.59246	6.71836	-3.93	0.87	-3.06
IG_1936_3111495_3111559_rev_at	1.72247	7.06717	6.0917	-5.35	0.98	-4.38
IG_1937_3112493_3112566_rev_at	7.91827	9.06958	8.63045	-1.15	0.44	-0.71
IG_1938_3117129_3117612_rev_at	3.40599	5.61176	4.37851	-2.21	1.23	-0.98
IG_1947_3136538_3137730_rev_at	10.3625	9.95957	9.64512	0.4	0.31	0.72
IG_1949_3144277_3144464_rev_at	11.8325	12.19	11.1298	-0.36	1.06	0.7
IG_195_309896_309969_rev_at	5.29278	5.69209	6.96347	-0.4	-1.27	-1.67
IG_1957_3151439_3151577_fwd_at	8.22834	7.85112	8.02901	0.38	-0.18	0.2
IG_1959_3154533_3154753_fwd_at	11.5968	10.7449	10.5804	0.85	0.16	1.02
IG_1964_3161498_3161730_rev_at	8.13955	8.82845	8.47614	-0.69	0.35	-0.34
IG_1967_3166561_3166764_rev_at	6	5.24031	5.59395	0.76	-0.35	0.4
IG_1971_3171128_3171157_fwd_at	10.3069	9.74567	8.75154	0.56	0.99	1.56
IG_1975_3180451_3181828_rev_at	6.11061	5.96578	5.57289	0.15	0.39	0.54
IG_1987_3201773_3201861_rev_at	9.04357	9.79539	9.50918	-0.75	0.29	-0.47
IG_1992_3207129_3208421_fwd_at	7.45779	8.07521	8.05745	-0.62	0.02	-0.6
IG_1994_3208638_3208747_fwd_at	9.53041	10.6239	10.5781	-1.09	0.05	-1.05
IG_1995_3210494_3210687_fwd_at	10.2877	10.0673	10.783	0.22	-0.72	-0.5
IG_20_20509_20814_rev_f_at	5.75489	6.33271	5.72247	-0.58	0.61	0.03
IG_2007_3228881_3229305_fwd_at	7.04221	7.30925	7.82655	-0.27	-0.52	-0.78
IG_2013_3235939_3236221_fwd_at	7.54612	7.14466	8.1179	0.4	-0.97	-0.57
IG_2019_3245069_3245412_fwd_at	8.90448	9.01207	9.96275	-0.11	-0.95	-1.06
IG_2020_3246463_3246593_fwd_at	12.0331	10.382	11.2807	1.65	-0.9	0.75
IG_2021_3246978_3247014_fwd_at	13.7632	11.9709	13.1183	1.79	-1.15	0.64
IG_2023_3248595_3248663_fwd_at	9.90809	8.27938	9.02181	1.63	-0.74	0.89
IG_2029_3253548_3253728_rev_at	9.85829	9.10774	8.71287	0.75	0.39	1.15
IG_2030_3255598_3255927_rev_at	11.0526	9.27426	7.59842	1.78	1.68	3.45
IG_2032_3257298_3257362_rev_at	7.94837	9.22882	7.30469	-1.28	1.92	0.64
IG_2033_3260060_3260092_rev_at	6.49025	8.23314	2.56071	-1.74	5.67	3.92
IG_2034_3263670_3263767_rev_at	9.2114	10.5549	7.97499	-1.34	2.58	1.24
IG_204_320306_320831_fwd_at	7.04876	6.49665	5.87283	0.55	0.62	1.18
IG_2045_3281645_3281810_fwd_at	3.32193	5.27426	3.41954	-1.95	1.86	-0.1
IG_2061_3305553_3305680_rev_at	9.52787	11.1442	10.6393	-1.62	0.5	-1.11
IG_2065_3310820_3310982_rev_at	9.34541	10.4676	10.547	-1.12	-0.08	-1.2
IG_2070_3320147_3320373_rev_at	7.49105	8.06609	8.07682	-0.58	-0.01	-0.59
IG_2073_3325306_3325879_rev_at	9.46209	10.0751	11.1736	-0.61	-1.1	-1.71
IG_2077_3330377_3330502_rev_at	8.54998	9.33069	9.16038	-0.78	0.17	-0.61
IG_2085_3344102_3344218_fwd_at	11.62	11.114	11.3808	0.51	-0.27	0.24
IG_209_330721_331594_fwd_at	6.10643	9.29508	10.3801	-3.19	-1.08	-4.27
IG_2093_3359576_3359746_fwd_at	3.65535	4.07895	4.46597	-0.42	-0.39	-0.81
IG_2098_3368672_3368718_rev_at	8.1298	8.77873	7.69279	-0.65	1.09	0.44
IG_2099_3370240_3370317_rev_at	7.47654	9.27915	6.82273	-1.8	2.46	0.65
IG_2100_3371212_3371332_rev_at	5.89966	6.11894	6.3505	-1.26	2.93	1.67
IG_2104_3376287_3376504_rev_at	7.71012	8.96809	6.03562	-1.17	0.13	-1.04
IG_2118_3398785_3399028_rev_at	11.9227	13.0973	12.9665	-0.53	0.17	-0.36
IG_2120_3402096_3403072_fwd_at	10.5994	11.1333	10.9628	-0.33	-1.09	-1.41
IG_2123_3407589_3407916_fwd_at	10.4743	10.8004	11.8884	-1.26	-0.61	-1.88
IG_2125_3410175_3410257_fwd_at	7.51885	8.78333	9.39575	-1.26	-0.33	-1.58
IG_213_335110_335148_fwd_at	5.54535	6.80219	7.12928	0.64	0.27	0.91
IG_2147_3437637_3437676_rev_at	6.5157	5.87529	5.60585	-1.13	0.25	-0.88
IG_2148_3440109_3440254_rev_at	11.2783	12.4038	12.1565	-0.39	0.06	-0.33
IG_2149_3440372_3440402_rev_at	13.5319	13.9192	13.8615	-0.37	-0.01	-0.38
IG_215_341732_342107_fwd_at	14.2878	14.6548	14.6659	1.05	-0.81	0.24
IG_2150_3444183_3444215_rev_at	8.26303	7.21043	8.02237	-0.48	-0.04	-0.52
IG_2151_3445787_3445950_rev_at	13.456	13.9322	13.9715	-0.45	-0.04	-0.48
IG_2152_3450564_3450595_rev_at	12.926	13.3731	13.4099	-0.52	0.01	-0.51
IG_2153_3450908_3451144_rev_at	13.9053	14.4225	14.4138	-0.66	0.02	-0.64
IG_2160_3471719_3471814_rev_at	12.7503	13.4109	13.3872	-0.46	-0.01	-0.47
IG_2161_3472190_3472314_rev_at	12.7124	13.1731	13.1789	-1.14	0.08	-1.06
IG_2162_3474090_3474243_rev_at	11.2433	12.3827	12.3004	0.65	0.16	0.81
IG_2177_3496839_3497084_fwd_at	11.3688	10.7214	10.5568	-0.7	0.1	-0.6
IG_2187_3516904_3517102_rev_at	6.5157	7.22014	7.11998	-0.99	-0.01	-1.01
IG_2203_3553424_3555899_fwd_at	8.75522	9.74635	9.76005	-0.58	-0.09	-0.67
IG_2205_3557499_3559645_fwd_at	7.72042	8.30287	8.39532	0.82	-2.03	-1.22
IG_2206_3559086_3559129_rev_at	4.7761	3.9542	5.99322	-1.44	-0.3	-1.74
IG_2207_3559457_3561356_rev_at	8.50581	9.94676	10.2489	-0.55	-0.89	-1.45
IG_2208_3561152_3572703_fwd_at	6.57289	7.12412	8.01848	-0.31	-2.29	-2.6
IG_2209_3561651_3561766_rev_at	8.07414	8.38111	10.6734	1.29	0.09	1.37
IG_2210_3571136_3571407_rev_at	7.01123	5.7252	5.63807	1.02	-0.55	0.46
IG_2214_3576358_3576580_rev_at	12.1329	11.1148	11.6684	0.56	0.02	0.59
IG_2215_3577277_3577398_rev_at	8.34119	7.77873	7.75489	1.4	-0.78	0.61
IG_2227_3598415_3598658_rev_at	9.30583	7.90809	8.69139	0.83	-0.43	0.4
IG_2229_3602880_3603381_fwd_at	11.3261	10.4987	10.931	0.65	-0.24	0.41
IG_2235_3610546_3610599_fwd_at	7.87098	7.22497	7.46189	1.48	-0.03	1.45
IG_2236_3611188_3611297_fwd_at	8.96405	7.48462	7.51017	1.31	0.81	2.11
IG_2241_3628233_3628597_rev_at	9.44004	8.13237	7.32553	-0.14	-0.41	-0.55
IG_2244_3633524_3635271_fwd_at	10.0736	10.2129	10.6249	-0.96	-0.36	-1.32
IG_2245_3635041_3637014_rev_at	8.34696	9.30583	9.66587	1.76	-0.65	1.11
IG_2246_3636772_3637740_fwd_f_at	9.90779	8.1467	8.80155	-0.33	0.1	-0.23
IG_2248_3638176_3638491_fwd_at	7.35315	7.6844	7.5812	-0.58	2.67	2.09
IG_2256_3650829_3652884_rev_at	7.59991	8.17742	5.51096	2.3	-1.22	1.08
IG_2257_3652158_3652312_fwd_at	10.4957	8.1918	9.41426	3.34	-1.68	1.66
IG_2259_3653533_3653595_rev_at	11.4467	8.10434	9.78692	2.8	-1.05	1.75
IG_2260_3653935_3654037_rev_at	12.8393	10.0395	11.0877	0.82	-0.55	0.27
IG_2261_3654371_3661519_rev_at	13.9702	13.1515	13.7047	3.09	-0.83	2.27
IG_2262_3655198_3655995_fwd_at	9.6435	6.54998	7.37764	2.25	-1.65	0.6
IG_2263_3656524_3656861_fwd_at	13.1608	10.9138	12.5626	3.31	-1.97	1.34
IG_2264_3661158_3667221_fwd_at	13.607	10.2947	12.2648	1.4	-0.52	0.88
IG_2265_3662249_3662615_rev_at	7.94486	6.54226	7.06393	3.17	-1.38	1.8	GadY (IS183)	gadW/gadX
IG_2266_3663441_3663809_rev_at	11.7416	8.56682	9.94486	5.03	-2.89	2.15
IG_2271_3670944_3670991_fwd_at	12.9287	7.89542	10.7809	1.26	-1.03	0.23
IG_2277_3679571_3679790_rev_at	10.2754	9.01514	10.0407	-0.7	0.35	-0.35
IG_2278_3681078_3681259_rev_at	8.37156	9.06797	8.71973	-1.55	-1.48	-3.04
IG_2284_3703420_3703726_rev_at	6.58496	8.13699	9.6204	-0.18	-0.26	-0.44
IG_2285_3705335_3706244_rev_at	8.76155	8.94427	9.20163	-0.21	-1.67	-1.88
IG_2289_3710570_3711689_rev_at	6.05311	6.26115	7.92896	1.8	-1.27	0.53
IG_2292_3714836_3714926_fwd_at	8.6749	6.87529	8.14364	-0.05	-0.41	-0.46
IG_23_25702_25825_fwd_at	5.84298	5.89482	6.30012	-0.24	-0.5	-0.74
IG_230_361085_361149_rev_at	9.56986	9.80848	10.3133	-1.54	2.38	0.84
IG_231_362404_362454_rev_at	7.88387	9.41912	7.04439	-1.49	2.58	1.09
IG_232_365530_365651_rev_at	7.99605	9.48583	6.90569	0	0.57	0.57
IG_2325_3771822_3772050_fwd_at	7.75889	7.75689	7.18686	0.71	0.46	1.16
IG_2336_3787709_3787946_rev_at	5.38543	4.67807	4.22497	-1.24	0.03	-1.21
IG_2349_3812015_3812078_fwd_at	4.09592	5.33271	5.30743	-1.33	0.18	-1.15
IG_236_376536_380529_fwd_f_at	9.02652	10.3549	10.1785	-0.34	0.32	-0.02
IG_237_377593_377685_rev_at	8.43713	8.77512	8.45492	-1.5	0.77	-0.73
IG_238_378796_378829_rev_at	7.91827	9.41447	8.64926	-0.88	1.04	0.17
IG_2380_3863925_3864095_rev_at	10.8702	11.7475	10.7033	-0.41	-0.45	-0.86
IG_2381_3864531_3864635_rev_at	5.82273	6.23458	6.68229	0.02	-1.02	-1
IG_2386_3869403_3869476_rev_at	6.69349	6.67807	7.69349	1.59	-0.57	1.02
IG_2392_3882482_3882704_fwd_at	7.76288	6.17193	6.74012	-0.43	-0.69	-1.12
IG_2397_3889113_3889243_fwd_at	10.527	10.957	11.6515	-1.47	0.74	-0.74
IG_2399_3892848_3894402_fwd_at	7.55459	9.02818	8.2914	0.25	0.28	0.53
IG_2408_3905995_3906176_rev_at	7.36194	7.11374	6.82909	0.15	-0.62	-0.47
IG_2410_3909154_3909466_rev_at	7.58195	7.42878	8.0493	0.47	-1.1	-0.63
IG_2411_3911297_3911457_rev_at	7.4446	6.96924	8.07253	-0.36	-0.64	-1
IG_2412_3912829_3913180_rev_at	9.8009	10.163	10.8032	0.73	0.55	1.28
IG_2417_3923262_3923639_rev_at	9.80526	9.07307	8.5263	-0.95	0.45	-0.5
IG_2418_3924084_3924172_rev_at	7.53916	8.49105	8.03672	1.34	-0.27	1.07
IG_2421_3927064_3927223_rev_at	6.84925	5.50779	5.7761	0.45	-0.1	0.35
IG_2433_3946048_3947944_fwd_at	9.54921	9.1004	9.19673	-0.41	0.94	0.53
IG_2435_3948044_3948182_fwd_at	5.76553	6.17393	5.23266	-0.15	-1.63	-1.78
IG_2437_3954497_3955590_fwd_f_a	8.2465	8.39703	10.0286	-0.7798	-0.6534	0.1264
IG_2447_3965292_3965530_fwd_at	8.00113	7.46842	7.81057	-0.66	1.01	0.35
IG_2456_3988401_3991351_rev_at	9.39038	10.0485	9.04303	0.46	-0.43	0.03
IG_2461_3997759_3999037_fwd_at	7.86913	7.40599	7.8392	0.44	-0.6	-0.16
IG_2471_4007799_4007917_fwd_at	8.39575	7.95478	8.55459	0.6	-0.12	0.48
IG_2473_4009566_4010642_fwd_at	10.3599	9.76471	9.88173	2.4	-0.12	2.28
IG_2477_4014780_4014919_fwd_at	7.46025	5.06178	5.1819	-0.41	1.31	0.9
IG_2479_4019454_4019489_fwd_at	10.3759	10.7853	9.47756	-1.14	0	-1.14
IG_2483_4024819_4028750_fwd_f_a	9.48985	10.6254	10.627	-0.4828	0.05	0.5328
IG_2506_4059725_4059825_fwd_at	8.21091	8.09329	7.96232	-1.5	0.55	-0.95
IG_2509_4066857_4067054_rev_at	5.30012	6.79701	6.24793	-1.02	0.22	-0.81
IG_251_398191_398684_fwd_at	3.926	4.9542	4.73877	-0.04	-0.28	-0.33
IG_2517_4084430_4084581_fwd_at	7.34252	7.3837	7.66818	-1.13	-0.41	-1.54
IG_2533_4109088_4109194_rev_at	1.72247	2.848	3.24793	1.39	-0.88	0.51
IG_2535_4110336_4110546_fwd_at	11.3008	9.90884	10.7871	0.49	0.33	0.82
IG_2536_4111302_4116094_fwd_at	7.36807	6.87774	6.54689	-0.32	-0.52	-0.83
IG_2537_4112053_4112148_rev_at	6.96463	7.28077	7.79961	-0.72	-0.78	-1.49
IG_2538_4113160_4113293_rev_at	6.86913	7.58571	8.36326	-1.19	-1.45	-2.64
IG_2543_4119868_4119959_rev_at	8.76487	9.95405	11.4087	1.08	-0.93	0.15
IG_2545_4122037_4122191_rev_at	10.2062	9.1249	10.0557	-0.38	0.62	0.24
IG_2548_4125475_4125657_rev_at	7.85611	8.23506	7.61397	0.65	0.46	1.11
IG_2566_4158304_4159748_rev_at	8.91319	8.26162	7.80478	-0.41	-0.23	-0.64
IG_2567_4159710_4161217_fwd_at	7.70321	8.10852	8.34341	-0.54	0.23	-0.31
IG_2577_4173136_4173251_fwd_at	8.62352	9.1639	8.93015	-0.57	0.2	-0.37
IG_2579_4174708_4174936_fwd_at	12.9906	13.5564	13.3587	-1.01	0.06	-0.95
IG_2580_4175868_4176024_fwd_at	10.165	11.1736	11.118	-1.3	0.06	-1.24
IG_2581_4177162_4177573_fwd_at	10.7004	11.9955	11.9363	-0.48	0.01	-0.47
IG_2582_4178072_4178137_fwd_at	13.6399	14.1211	14.1147	-1.61	0.12	-1.5
IG_2583_4178504_4178822_fwd_at	9.04631	10.6604	10.5416	-0.58	-0.13	-0.71
IG_2584_4182852_4182927_fwd_at	11.636	12.2143	12.3428	-0.77	-0.35	-1.12
IG_2585_4187152_4187363_fwd_at	10.9599	11.7263	12.0774	-0.35	0.32	-0.03
IG_2586_4187904_4194480_fwd_at	5.7761	6.13134	5.80993	0.53	-0.51	0.02
IG_2595_4202224_4205724_fwd_f_at	8.64962	8.11946	8.63081	-0.29	0.42	0.13
IG_2603_4212789_4213056_fwd_at	6.6837	6.97728	6.55459	0.76	-1.34	-0.59
IG_2604_4215993_4216174_fwd_at	11.3458	10.5887	11.9326	-0.43	-1.58	-2.01
IG_2607_4221247_4227031_rev_f_at	9.18537	9.61416	11.1966	-0.2	0.67	0.47
IG_2612_4229211_4229462_rev_at	6.0268	6.22689	5.56071	0.39	2.44	2.82
IG_2615_4233728_4233810_fwd_at	7.86728	7.4814	5.04439	0.06	-2.12	-2.06
IG_2618_4239834_4240204_rev_at	4.76553	4.71149	6.82782	-1.08	0	-1.08
IG_2619_4242655_4242807_rev_at	3.93546	5.01346	5.01792	-1.37	-0.73	-2.1
IG_2621_4245479_4245549_fwd_at	10.2062	11.5803	12.3086	-1.84	-0.28	-2.12
IG_2622_4246891_4247132_fwd_at	10.7526	12.5924	12.8702	-2	-0.33	-2.33
IG_2625_4251468_4254215_fwd_at	9.05853	11.0575	11.3865	-0.54	0.34	-0.2
IG_2628_4256701_4256815_fwd_at	9.5068	10.0466	9.71046	2.49	-2.25	0.25
IG_2629_4257026_4257899_fwd_at	11.9152	9.42143	11.6701	1.85	-1.35	0.49
IG_263_407686_407892_fwd_at	9.98285	8.13443	9.48925	-0.86	-0.17	-1.03
IG_2631_4258886_4259247_fwd_at	5.30012	6.15987	6.3345	-1.41	-0.06	-1.47
IG_2632_4260662_4261892_fwd_at	6.00899	7.42459	7.48301	-1.16	0.68	-0.48
IG_2637_4267707_4267816_fwd_at	6.77742	7.94017	7.25644	-1.01	1.48	0.47
IG_2638_4268594_4271703_fwd_at	7.65964	8.66888	7.19081	0.52	0.2	0.72
IG_2644_4275513_4276057_fwd_at	9.23577	8.71287	8.51531	-0.48	0.37	-0.1
IG_2645_4277408_4277558_fwd_at	6.92125	7.39917	7.02569	-0.81	0.88	0.07
IG_2651_4289012_4289090_fwd_at	8.37547	9.18611	8.30469	-0.19	0.7	0.51
IG_2654_4294705_4294797_rev_at	9.00843	9.19525	8.49625	0.94	0.7	1.64
IG_2667_4323320_4323976_rev_f_at	5.0917	4.15381	3.44626	-1.37	0.25	-1.13
IG_2669_4327817_4328079_fwd_at	9.26959	10.6428	10.397	1.49	-0.85	0.64
IG_2671_4333199_4333271_rev_at	10.2818	8.79116	9.64458	4.24	0.67	4.91
IG_2672_4334610_4334745_rev_at	8.86975	4.63227	3.9542	2.33	0.48	2.8
IG_2673_4335508_4335831_rev_at	10.1266	7.8009	7.32463	1.49	0.32	1.8
IG_2676_4340845_4340958_fwd_at	6.99887	5.51412	5.19377	-0.24	0.6	0.36
IG_2677_4342369_4349420_fwd_at	8.65928	8.90388	8.30378	-0.14	0.43	0.28
IG_2678_4343137_4343257_rev_at	7.3336	7.47735	7.04985	-0.84	0.94	0.1
IG_2679_4344905_4344981_rev_at	6.93782	7.77939	6.83668	-0.75	1.56	0.81
IG_2680_4346323_4346892_rev_at	11.1662	11.9147	10.3595	-0.97	1.32	0.35
IG_2682_4349936_4350161_fwd_at	7.77215	8.74248	7.42122	1.03	1.01	2.03
IG_2684_4352296_4352531_rev_at	10.6661	9.6388	8.63263	1.03	0.94	1.98
IG_2685_4353990_4354047_rev_at	12.5876	11.5563	10.6118	-0.46	1.51	1.05
IG_2686_4356196_4356274_rev_at	5.85798	6.32012	4.80735	1.25	5.24	6.49
IG_2691_4364352_4364468_rev_at	11.7463	10.4922	5.2555	-0.39	1.03	0.63
IG_2695_4368560_4368602_fwd_at	10.9358	11.3302	10.3041	0.89	-0.92	-0.03
IG_2696_4370250_4370353_fwd_at	13.5747	12.6863	13.6074	0.38	-0.3	0.08
IG_2700_4373844_4374302_fwd_at	7.68159	7.29829	7.59917	0.91	-0.56	0.35
IG_2705_4381199_4381374_fwd_at	8.94193	8.03012	8.5947	-0.35	0.75	0.41
IG_2715_4397781_4397865_fwd_at	7.19377	7.54303	6.7879	0.22	-0.3	-0.08
IG_2716_4398175_4398249_fwd_at	13.4646	13.2405	13.5436	-0.11	-0.34	-0.45
IG_2717_4399531_4399615_fwd_at	10.1073	10.218	10.5538	0.11	-1.08	-0.97
IG_2726_4413898_4414018_rev_at	12.3494	12.2371	13.3165	-0.72	-0.33	-1.05
IG_273_424143_430352_rev_at	9.86481	10.5807	10.9145	-0.59	0.74	0.15
IG_2733_4423645_4423685_fwd_at	6.50938	7.09487	6.35931	-1.53	0.02	-1.51
IG_274_425306_425360_fwd_at	10.4741	11.9994	11.981	-1.38	-0.47	-1.85
IG_2746_4436840_4437448_rev_at	8.56834	9.94997	10.4189	-0.42	-0.28	-0.7
IG_2749_4439754_4445552_rev_at	6.03562	6.46107	6.73742	0.87	-1.06	-0.19
IG_2756_4453184_4454887_rev_at	9.85097	8.98299	10.0382	0.76	-0.16	0.6
IG_2758_4455440_4457473_rev_at	8.37547	7.61985	7.77479	2.05	-0.86	1.19
IG_2761_4457939_4458095_rev_at	9.76371	7.71562	8.57365	-1.27	1.33	0.07
IG_2762_4460235_4460627_rev_at	9.03755	10.3047	8.97011	-1	1.08	0.08
IG_2764_4463755_4463872_rev_at	10.41	11.4122	10.331	-0.29	-0.15	-0.44
IG_2765_4464821_4468100_rev_at	5.89482	6.18388	6.3345	-1.19	1.02	-0.16
IG_2767_4468527_4468559_rev_at	8.91169	10.0974	9.07334	-0.73	1.92	1.19
IG_2768_4470420_4471800_fwd_at	8.00056	8.73132	6.80993	-0.19	0.34	0.15
IG_2772_4472292_4472426_fwd_at	8.31198	8.50184	8.1639	-0.41	0.52	0.11
IG_2780_4483520_4486128_rev_at	7.56682	7.98071	7.45779	-0.29	-0.32	-0.62
IG_2812_4531353_4534181_rev_at	9.65069	9.94427	10.2657	-0.76	0.4	-0.36
IG_2815_4537079_4547521_rev_at	7.00225	7.75889	7.35755	-0.82	0.81	-0.01
IG_2817_4540202_4540682_fwd_at	5.38198	6.20359	5.39575	-0.29	1.57	1.27
IG_2818_4541836_4541871_fwd_at	12.2476	12.5425	10.976	-1.79	2.88	1.1
IG_2819_4542598_4542664_fwd_at	9.00675	10.7956	7.91169	-0.71	1.09	0.39
IG_2820_4547280_4549204_fwd_at	7.94251	8.65141	7.55689	-0.93	0.58	-0.35
IG_2822_4550390_4550469_fwd_at	6.30743	7.24031	6.65678	-0.91	0.58	-0.33
IG_2823_4551931_4552144_fwd_at	7.61397	8.51924	7.94251	-1.03	0.28	-0.75
IG_2824_4552919_4554552_fwd_at	4.93074	5.96347	5.6837	1.46	-0.23	1.23
IG_2826_4554955_4558396_fwd_at	5.42962	3.97269	4.20163	-1.15	0.39	-0.76
IG_2827_4555859_4555922_rev_at	7.39917	8.55228	8.16088	-0.95	0.25	-0.71
IG_2838_4569485_4569934_fwd_at	9.65105	10.6044	10.358	-1.72	1.32	-0.4
IG_2839_4571501_4571703_fwd_at	5.09592	6.81506	5.49825	-1.91	1.83	-0.09
IG_2844_4584386_4585478_rev_at	8.21237	10.1241	8.29875	-0.39	-0.15	-0.54
IG_2848_4588865_4590930_rev_at	8.24222	8.63408	8.78496	1.38	-0.73	0.64
IG_2851_4593314_4594718_rev_at	5.1375	3.76553	4.49185	-0.43	0.34	-0.09
IG_2853_4596972_4597263_rev_at	6.65249	7.08002	6.74147	-1.26	-0.03	-1.29
IG_2864_4608573_4608964_fwd_at	8.40216	9.66658	9.69349	0.96	-2.53	-1.57
IG_2865_4609571_4609979_fwd_at	10.1197	9.1576	11.6887	1.21	-1.85	-0.64
IG_2866_4611054_4611193_fwd_at	9.30401	8.09698	9.94734	2.03	-0.45	1.59
IG_2869_4615672_4615797_fwd_at	11.7951	9.76172	10.2088	-0.47	1.06	0.59
IG_2870_4617121_4617171_fwd_at	10.9333	11.406	10.3424	0.58	0.05	0.63
IG_2873_4620670_4622463_fwd_at	13.2763	12.6986	12.644	-1.44	0.17	-1.27
IG_2875_4623433_4623480_fwd_at	8.21286	9.6532	9.47938	-0.53	0.06	-0.48
IG_2882_4632880_4637158_rev_at	9.24532	9.77972	9.72042	0.54	-0.03	0.51
IG_291_454014_454356_fwd_at	6.77873	6.2384	6.26679	-1.61	0.22	-1.39
IG_293_456525_456649_fwd_at	10.4162	12.0248	11.803	0.33	-0.04	0.29
IG_294_457925_458111_fwd_at	11.8298	11.4965	11.5355	0.49	-0.77	-0.29
IG_296_460948_461138_fwd_at	10.354	9.86821	10.6424	-0.91	-0.01	-0.92
IG_3_256_336_fwd_f_at	9.19697	10.1068	10.1192	0.49	-0.04	0.44
IG_310_477848_478004_rev_at	9.9555	9.46964	9.51057	-1.13	0.11	-1.02
IG_311_478515_478590_rev_at	6.85798	7.98698	7.87406	-1.76	0.89	-0.88
IG_312_479143_479313_rev_at	7.98413	9.74635	8.85953	-0.96	0	-0.96
IG_314_484844_489333_rev_at	7.85736	8.81762	8.81794	-0.35	-0.61	-0.96
IG_315_485633_485759_fwd_at	7.13134	7.48543	8.09223	-0.59	-0.34	-0.93
IG_318_490484_490635_fwd_at	5.95652	6.54998	6.88753	-0.56	-0.67	-1.23
IG_319_491188_491315_fwd_at	9.59059	10.1458	10.8175	-0.66	0.08	-0.58
IG_330_506307_506509_rev_at	8.30652	8.97068	8.8857	0.4	0.2	0.6	RybC/SroB	ybaK/ybaP
IG_331_507305_508098_rev_f_at	7.12825	6.72656	6.52826	0.8	-0.41	0.39
IG_334_513093_513216_fwd_at	7.99944	7.19869	7.60955	2.42	-0.93	1.49
IG_339_522055_522484_fwd_at	11.1509	8.73234	9.66017	-0.32	-0.34	-0.66
IG_350_538312_538370_fwd_at	5.67525	5.99548	6.3345	-1.52	0.61	-0.9
IG_351_539733_539782_fwd_at	4.08746	5.60585	4.99095	0.49	-0.2	0.3
IG_356_552324_552440_rev_at	8.8716	8.37764	8.57289	-0.7	0.55	-0.15
IG_374_573563_576620_fwd_f_at	6.89239	7.58721	7.04002	-1.22	0.16	-1.06
IG_375_576109_577822_rev_at	5.50779	6.72792	6.56986	-3.06	-0.46	-3.52
IG_376_577792_579102_fwd_at	4.43962	7.49905	7.95884	-0.75	0.75	0
IG_377_578117_578406_rev_at	7.70183	8.45039	7.70321	-0.57	-0.1	-0.67
IG_379_579310_580056_fwd_at	4.00899	4.57894	4.67807	-0.91	0.85	-0.06
IG_381_581807_583902_rev_at	6.21529	7.12516	6.27426	-1.3	-0.5	-1.8
IG_394_605423_605487_rev_at	4.71699	6.01569	6.51254	1.77	-0.91	0.86
IG_405_628937_629116_fwd_at	7.08428	5.3147	6.22882	-0.75	-2.09	-2.84
IG_41_63265_63428_rev_at	6.1375	6.88631	8.97613	1.43	-0.79	0.64
IG_412_638732_638945_fwd_at	9.33762	7.91229	8.70217	-0.661	1.0024	1.6634
IG_417_643191_643419_rev_at	6.93074	7.67384	8.33896	-0.74	-0.67	-1.41
IG_419_645804_645853_rev_at	7.32012	4.05311	0.678072	3.27	3.4	6.67
IG_429_660449_660859_rev_at	3.30743	4.19377	3.98185	-0.88	0.21	-0.68
IG_433_667441_667470_rev_at	7.69836	8.96665	8.90388	-1.27	0.06	-1.21
IG_434_668152_668518_rev_at	8.63045	9.37069	9.35667	-0.74	0.01	-0.73
IG_436_674724_675933_fwd_at	5.79701	5.03562	5.23266	0.76	-0.2	0.56
IG_44_70049_72228_rev_at	7.74349	7.99774	8.18982	-0.25	-0.19	-0.45
IG_444_686971_687219_rev_f_at	8.56605	9.04521	9.78823	-0.48	-0.74	-1.22
IG_448_694179_695652_rev_at	8.28401	8.89087	8.92541	-0.61	-0.03	-0.64
IG_449_695500_695580_fwd_at	8.75288	8.25267	8.56872	0.5	-0.32	0.18
IG_45_71266_71350_fwd_at	8.05365	8.63009	8.88966	-0.58	-0.26	-0.84
IG_450_696338_703166_fwd_f_at	7.11582	7.90749	6.61912	-0.79	1.29	0.5
IG_454_701975_702033_rev_at	10.0272	9.51688	8.89573	0.51	0.62	1.13
IG_457_706981_707556_fwd_at	7.82337	8.54612	8.02292	-0.72	0.52	-0.2
IG_460_709870_710157_rev_at	11.3042	11.497	11.7897	-0.19	-0.29	-0.49
IG_484_761963_762236_fwd_at	10.2343	10.8361	11.5898	-0.6	-0.75	-1.36
IG_496_780446_780591_fwd_f_at	9.32912	10.4685	9.54206	-1.14	0.93	-0.21
IG_497_780668_780799_fwd_at	11.9346	12.7765	11.9633	-0.84	0.81	-0.03
IG_500_784047_784159_rev_at	5.7252	4.64386	5.71149	1.08	-1.06	0.01
IG_501_784541_786065_rev_at	8.35403	6.2724	9.35094	2.08	-3.08	-1
IG_502_785909_793995_fwd_at	7.98128	7.04111	7.12102	0.94	-0.08	0.86
IG_508_796836_797808_fwd_at	10.2248	8.25172	9.439	1.97	-1.19	0.79
IG_526_829879_831690_rev_at	6.91886	6.79831	6.52826	0.12	0.27	0.39
IG_531_837149_837412_rev_at	8.87406	8.5611	7.65105	0.31	0.91	1.22
IG_533_840755_841018_rev_at	6.57137	6.29094	6.82909	0.28	-0.54	-0.26
IG_537_846343_846480_rev_at	7.77149	8.00338	9.42689	-0.23	-1.42	-1.66
IG_538_847228_847630_rev_at	7.17493	7.47086	9.3981	-0.3	-1.93	-2.22
IG_54_89033_89633_fwd_at	7.73674	8.66924	8.10748	-0.93	0.56	-0.37
IG_545_854968_857018_rev_at	5.848	5.44294	6.07253	0.4	-0.63	-0.22
IG_552_872025_872201_fwd_at	6.69349	7.20653	7.72042	-0.51	-0.51	-1.03
IG_555_877855_877964_fwd_at	6.48059	6.15785	8.17443	0.32	-2.02	-1.69
IG_56_105245_105304_fwd_at	12.4249	12.3227	12.826	0.1	-0.5	-0.4
IG_560_882612_884168_rev_at	7.37764	8.63336	8.45121	-1.26	0.18	-1.07
IG_564_887183_889311_fwd_at	9.69314	9.17817	8.10119	0.52	1.08	1.59
IG_565_889043_889718_rev_at	7.44874	8.04876	7.9331	-0.6	0.12	-0.48
IG_57_106457_106556_fwd_at	11.6013	11.5933	11.8603	0.01	-0.27	-0.26
IG_570_892657_893006_fwd_at	5.59395	4.65535	4.43962	0.93	0.22	1.16
IG_575_902958_903174_rev_at	8.81634	7.94369	8.39874	0.87	-0.46	0.42
IG_577_904967_915695_fwd_at	7.21237	6.96116	6.79442	0.25	0.17	0.42
IG_579_908518_908553_rev_at	9.86341	7.93723	9.20628	1.93	-1.27	0.66
IG_586_921517_922135_fwd_at	9.49645	8.71046	8.65499	0.79	0.06	0.84
IG_592_926656_926696_rev_at	8.21965	8.50898	8.91528	-0.29	-0.41	-0.7
IG_593_930186_930307_rev_at	5.83794	6.21335	6.46597	-0.37	-0.25	-0.63
IG_595_932313_932446_fwd_at	8.45861	9.11894	9.18239	-0.66	-0.06	-0.72
IG_6_6460_6528_rev_at	5.78921	5.79442	4.60881	0	1.18	1.18
IG_605_953690_954094_rev_at	5.70598	7.81442	6.67666	-2.11	1.14	-0.97
IG_607_956678_956875_fwd_at	9.23242	8.81698	9.45512	0.42	-0.64	-0.22
IG_611_961108_961217_fwd_at	12.1525	13.5753	13.6663	-1.42	-0.09	-1.51
IG_612_962892_963050_fwd_at	10.6995	11.562	12.0792	-0.86	-0.52	-1.38
IG_618_971869_972759_fwd_at	8.58684	9.24816	8.71733	-0.66	0.53	-0.13
IG_620_980010_980269_fwd_at	9.66906	8.10643	9.35094	1.56	-1.24	0.32
IG_621_982118_982297_fwd_at	10.5542	10.4921	11.2059	0.06	-0.71	-0.65
IG_623_984933_985116_rev_at	5.24793	6.09592	5.44626	-0.85	0.65	-0.2
IG_630_1003881_1003990_fwd_at	7.76752	8.65893	7.91588	-0.89	0.74	-0.15
IG_643_1023572_1025779_rev_at	6.50621	7.01681	7.06286	-0.51	-0.05	-0.56
IG_646_1026997_1027626_rev_at	7.28263	7.06609	7.5932	0.22	-0.53	-0.31
IG_647_1027583_1029286_fwd_at	8.81954	7.73132	7.79051	1.09	-0.06	1.03
IG_648_1029106_1029561_rev_at	8.12619	8.77512	8.6359	-0.65	0.14	-0.51
IG_650_1029949_1029981_rev_at	7.10119	8.51254	10.4543	-1.41	-1.94	-3.35
IG_651_1030642_1030847_rev_at	5.20163	6.17592	5.46923	-0.97	0.71	-0.27
IG_653_1036830_1036962_fwd_at	12.0505	9.26233	8.783	2.79	0.48	3.27
IG_654_1039656_1039839_fwd_at	12.4631	9.90914	9.71029	2.55	0.2	2.75
IG_659_1049754_1050683_fwd_at	5.42291	6.41954	6.01346	-1	0.41	-0.59
IG_663_1052586_1052656_rev_at	8.53838	8.78267	7.56071	-0.24	1.22	0.98
IG_666_1057178_1061772_rev_at	10.0393	8.43505	8.75054	1.6	-0.32	1.29
IG_671_1066932_1067733_rev_at	7.14364	5.91169	6.51728	1.23	-0.61	0.63
IG_68_122857_123016_fwd_at	8.12567	7.34252	9.20041	0.78	-1.86	-1.07
IG_685_1096604_1097069_fwd_f_at	7.93958	7.56986	8.21578	0.37	-0.65	-0.28
IG_687_1098048_1098101_fwd_at	8.40045	8.4545	9.20065	-0.05	-0.75	-0.8
IG_689_1100011_1103173_fwd_at	7.54767	8.15937	7.87836	-0.61	0.28	-0.33
IG_69_127588_127911_fwd_f_at	12.5734	12.1873	12.6352	0.39	-0.45	-0.06
IG_705_1120711_1120783_rev_at	6.64386	7.66249	7.12205	-1.02	0.54	-0.48
IG_714_1133781_1133951_fwd_at	7.27984	6.10434	5.70598	1.17	0.4	1.57
IG_718_1143591_1145233_rev_at	9.81089	10.5133	10.7268	-0.7	-0.21	-0.92
IG_720_1145123_1146016_fwd_at	10.1563	11.4948	11.731	-1.34	-0.24	-1.57
IG_722_1146764_1146873_fwd_at	10.342	11.3417	11.1313	-1	0.21	-0.79
IG_723_1147915_1147981_fwd_at	10.2483	10.9327	11.0855	-0.68	-0.15	-0.84
IG_726_1152404_1152522_fwd_at	6.86913	7.49985	7.79051	-0.63	-0.29	-0.92
IG_760_1215249_1215290_fwd_at	3.91648	4.45943	6.61471	-0.54	-2.15	-2.7
IG_761_1215859_1215970_fwd_at	3.23266	3.79701	6.43296	-0.58	-2.63	-3.21
IG_763_1218075_1218823_fwd_at	5.44626	5.45615	5.10014	-0.01	0.36	0.35
IG_771_1227231_1227301_fwd_at	10.0482	10.0703	10.3945	-0.02	-0.32	-0.35
IG_78_141968_142778_fwd_f_at	8.97011	8.49225	8.507	0.48	-0.01	0.46
IG_782_1243015_1243950_fwd_at	6.34518	5.32193	5.91409	1.02	-0.59	0.43
IG_786_1246600_1246918_rev_at	5.04439	5.66959	4.90207	-0.63	0.77	0.14
IG_790_1257036_1257151_rev_at	8.97556	9.7662	10.0309	-0.79	-0.26	-1.06
IG_793_1260000_1260150_rev_at	8.6907	8.43879	7.54767	0.25	0.89	1.14
IG_800_1271573_1271708_fwd_at	10.3228	9.08055	9.73792	1.24	-0.66	0.58
IG_808_1286412_1286466_rev_f_at	8.80993	9.84156	9.12438	-1.03	0.72	-0.31
IG_809_1286552_1286760_rev_at	8.72928	10.0039	8.54303	-1.27	1.46	0.19
IG_811_1287848_1287896_rev_at	9.38133	9.90659	9.84847	-0.53	0.06	-0.47
IG_813_1289374_1289464_fwd_at	10.9152	10.3046	10.6221	0.61	-0.32	0.29
IG_819_1297345_1304844_rev_at	6.49665	6.88509	7.75154	-0.39	-0.87	-1.25
IG_821_1300838_1300922_fwd_at	9.95303	10.6953	11.8219	-0.74	-1.13	-1.87
IG_830_1313795_1313879_rev_at	7.32373	7.08534	7.98641	0.24	-0.9	-0.66
IG_834_1324666_1324875_fwd_at	8.21626	9.30081	9.00619	-1.08	0.29	-0.79
IG_836_1327137_1328440_rev_at	7.14364	7.61692	7.808	-0.47	-0.19	-0.66
IG_839_1331670_1331878_fwd_at	9.13699	9.75238	9.95434	-0.62	-0.2	-0.82
IG_844_1339752_1339944_fwd_at	8.54187	8.89936	8.96347	-0.36	-0.06	-0.42
IG_846_1341353_1341620_rev_at	7.41109	7.26959	10.4154	0.14	-3.15	-3
IG_848_1344767_1345001_rev_at	7.32553	6.80349	8.1179	0.52	-1.31	-0.79
IG_849_1346937_1347003_rev_at	9.20163	9.61545	10.0537	-0.41	-0.44	-0.85
IG_853_1355135_1355446_rev_at	9.90659	9.04275	9.39318	0.86	-0.35	0.51
IG_871_1388683_1388956_rev_at	8.95449	8.2891	8.43087	0.67	-0.14	0.52
IG_875_1393947_1395695_rev_f_at	6.58496	6.06824	6.08958	0.52	-0.02	0.49
IG_881_1402605_1404586_rev_at	5.62936	6.23266	6.33271	-0.6	-0.1	-0.7
IG_887_1409973_1410023_rev_at	8.10538	8.92659	8.88387	-0.82	0.04	-0.78
IG_888_1411501_1411554_rev_at	7.56301	7.08958	7.10748	0.47	-0.02	0.46
IG_897_1424005_1424078_fwd_at	9.01625	8.88203	8.39189	0.13	0.49	0.62
IG_90_159094_159185_rev_at	10.0694	10.9729	10.846	-0.9	0.13	-0.78
IG_904_1432282_1433208_rev_at	7.2384	6.35755	5.97728	0.88	0.38	1.26
IG_909_1440868_1444401_rev_at	5.8679	5.94953	6.56377	-0.08	-0.61	-0.7
IG_91_160113_160148_rev_at	8.78234	9.54496	9.46373	-0.76	0.08	-0.68
IG_919_1468534_1468713_fwd_at	8.52239	9.42059	9.10722	-0.9	0.31	-0.58
IG_925_1486060_1486255_fwd_at	5.57592	6.65821	6.6879	-1.08	-0.03	-1.11
IG_926_1487696_1488889_fwd_at	7.84109	7.00899	7.33539	0.83	-0.33	0.51
IG_928_1489457_1489700_fwd_at	8.09803	9.24127	9.71973	-1.14	-0.48	-1.62
IG_931_1492135_1493311_fwd_at	7.84549	6.65105	7.92837	1.19	-1.28	-0.08
IG_933_1494656_1494879_fwd_at	8.72315	9.29623	10.213	-0.57	-0.92	-1.49
IG_934_1496536_1496731_fwd_at	9.3746	8.42206	7.90869	0.95	0.51	1.47
IG_946_1507472_1515905_rev_at	5.83542	5.20163	5.4363	0.64	-0.24	0.4
IG_960_1528429_1528609_fwd_at	4.60288	5.50462	5.24031	-0.9	0.26	-0.64
IG_964_1531310_1532047_fwd_at	8.92541	8.56033	8.48301	0.37	0.08	0.44
IG_969_1542085_1542407_rev_at	5.96809	4.91169	6.29278	1.05	-1.38	-0.32
IG_977_1553988_1554088_rev_at	12.4537	10.2524	12.1193	2.2	-1.87	0.33
IG_981_1565165_1565527_rev_at	6.49506	5.77083	6.55766	0.73	-0.79	-0.06
IG_982_1566848_1566977_rev_at	9.10145	6.89724	7.78856	2.2	-0.89	1.31
IG_983_1568514_1568668_rev_at	14.4935	11.4268	13.785	3.07	-2.36	0.71
IG_984_1570070_1570430_rev_at	5.07468	3.49825	4.71149	1.58	-1.22	0.37
IG_991_1588026_1588380_rev_at	4.43962	4.95884	6.27426	-0.52	-1.32	-1.84
IG_992_1588561_1588877_rev_at	7.10434	5.99095	6.15785	1.11	-0.17	0.95
